# Supplementary material for: Fatty acid metabolism in aggressive B-cell lymphoma is inhibited by tetraspanin CD37
Source: Nat Commun. 2022 Sep 13;13:5371. doi: 10.1038/s41467-022-33138-7 (PMC9470561; doi:10.1038/s41467-022-33138-7)
Supplement: Supplementary file 4 — Source Data [file 41467_2022_33138_MOESM4_ESM.xlsx]

## Sheet: Figure 1
Figure 1 A, B, C
ECAR Data
Time (minutes)	WT						CD37KO
1.30676	16.2687	16.9343	13.4143	17.4817	18.9584	18.4708	14.3292	20.9256	14.3878	14.473	14.273	12.0909
7.80521	16.0527	17.3957	13.6727	17.0515	17.7582	17.8738	14.7703	17.7847	14.3445	14.4778	14.8357	11.3639
14.3232	15.8599	17.1566	13.674	16.63	17.632	17.8614	14.8091	16.0997	14.396	14.2444	14.3506	11.2927
20.942	60.5444	86.1642	64.2132	69.1382	89.6481	85.9372	61.9498	69.8885	68.0849	63.932	74.2362	50.3755
27.442	66.9519	92.8122	72.923	80.7745	97.2097	94.1085	70.8202	79.3323	76.3498	73.3794	83.1197	57.5756
33.9774	73.8397	99.1649	80.7772	89.052	103.714	101.621	77.6162	86.258	82.573	80.0964	90.7882	63.8331
40.4644	80.9954	104.743	86.6817	96.0055	109.653	106.712	84.5225	92.2353	87.4637	84.9066	96.3126	68.4086
46.9938	85.9322	109.078	90.6497	101.502	114.307	111.093	89.2532	96.603	90.6382	88.6568	100.231	70.8215
53.4948	89.153	111.595	93.184	104.998	116.915	114.983	94.7414	103.046	92.1544	90.2973	101.766	71.7678
60.1303	95.5751	123.533	100.891	117.369	132.423	123.945	103.558	110.731	98.1814	96.4475	108.73	73.3531
66.6597	96.7171	120.128	101.105	119.376	133.138	125.204	103.879	111.438	97.2553	96.9152	108.474	72.6975
73.1732	95.7235	120.226	99.5572	117.977	131.216	123.904	105.097	111.438	95.9557	95.6953	107.027	71.2114
79.7731	24.4325	26.1583	23.4166	23.6137	29.9142	28.0098	29.2172	28.0049	24.6555	27.0977	25.3178	17.2554
86.2845	20.5412	20.0539	18.2289	18.4734	24.3819	22.6435	22.9352	22.6788	19.1549	20.8501	18.7957	13.0512
92.8126	19.7777	18.5632	17.52	18.1401	22.7346	21.5288	21.5897	21.4174	17.9289	18.7746	17.0469	11.9647
99.4491	15.194	12.5471	14.0617	15.1849	15.8852	15.1711	15.3979	14.5908	11.7692	13.2674	11.1334	7.69125
105.97	12.6262	9.98925	11.4693	12.763	12.3887	12.1827	12.5541	11.2727	9.53052	10.8478	8.68468	6.79055
112.494	12.0406	9.0582	10.9408	12.6527	12.0903	11.3776	11.7478	10.2812	9.37903	10.0857	8.76986	6.62328
Parameters runs combined	WT																		CD37KO
Substrate induced ECAR	53.8251	75.5516	59.0508	62.6005	78.741	75.8202	74.7385	69.8388	83.5035	59.74	81.4066	67.7784	52.2973	80.9154	63.5415	85.7617	64.4063	43.8815	55.4926	60.223	61.2932	58.0709	68.2283	45.6789	44.016	54.3624	54.6943	57.0698	79.1573	47.5426	70.0362	66.949	66.0723	62.8442	50.2672	71.5721
Glycolytic reserve	69.2998	91.3096	76.5848	83.7807	95.5088	92.8606	90.0281	84.3275	94.2886	70.0523	90.7379	83.1841	68.1934	96.4912	83.81	101.442	84.4518	61.2063	74.8695	79.0246	75.7094	73.5552	84.9501	58.7501	60.7985	69.3702	70.642	73.1249	96.2092	64.7042	83.8559	79.2597	82.0469	77.2319	63.5434	81.586
Figure 1 D, E, F
OCR Data
Time (minutes)	WT - Glucose						WT - Glutamin						WT - Palmitate						CD37KO - Glucose						CD37KO - Glutamin						CD37KO - Palmitate
1.30676	95.6607	127.813	108.925	108.157	115.858	109.868	96.7872	115.66	55.5095	119.457	28.0354	87.3169	88.0249	89.8535	90.2225		76.3387	88.5607	117.864	107.283	83.737	86.6836	99.2394		101.403	94.3023	93.0964	78.6331	93.7325		99.5526	116.861	138.824	122.437	165.05
7.80521	94.2739	127.953	96.5836	111.439	112.96	103.844	92.1449	112.884	78.5696	117.102	93.3964	92.9145	69.289	90.517	87.3933		76.2547	89.3303	130.803	105.103	84.0308	87.1947	78.5971		96.1469	96.0995	93.1073	79.2274	94.055		100.762	118.737	137.599	122.25	165.855
14.3232	98.9626	132.036	96.156	114.109	118.071	104.611	81.9182	118.836	83.5548	118.897	96.2684	87.36	75.4462	82.8177	98.0286		66.5078	92.2341	109.198	107.801	86.0275	90.1454	89.0604		99.2743	98.9533	96.3387	81.3087	95.674		105.037	120.671	141.465	126.061	170.762
20.942	108.27	150.642	97.6103	133.503	129.78	116.547	98.6632	130.417	84.7355	132.456	105.83	93.9585	81.5055	95.9953	96.6994		78.6282	104.154	107.521	118.91	98.5195	103.837	94.6982		109.11	107.153	102.511	93.5412	108.696		115.332	130.066	158.428	140.596	186.653
27.442	113.359	157.501	102.006	136.859	134.994	123.217	112.33	140.635	90.303	139.828	107.247	93.96	83.7791	102.176	90.8458		85.7855	110.417	108.73	123.529	101.289	108.349	98.0786		115.1	114.713	109.844	99.4405	113.322		121.152	135.659	166.092	147.392	196.039
33.9774	114.235	159.045	101.842	138.47	136.34	122.093	105.687	146.077	92.5475	142.755	110.386	93.7549	91.3306	103.38	92.8764		94.4767	112.599	104.378	123.877	100.951	109.391	97.607		119.101	120.508	114.82	102.895	115.569		125.068	137.884	169.438	152.018	200.836
40.4644	107.298	153.548	93.8649	131.114	129.935	117.515	84.7185	142.683	86.7959	137.234	76.0019	91.58	82.4587	96.9058	84.3461		84.0999	107.671	98.1235	116.87	93.3829	102.713	58.4871		114.826	116.843	111.792	98.0297	109.471		120.943	132.981	165.494	147.544	196.138
46.9938	113.134	159.373	93.6296	136.603	142.193	105.096	95.3122	150.594	94.2589	144.812	68.8945	89.9662	83.8114	102.652	70.489		86.6199	114.08	104.311	122.262	101.097	108.471	68.3579		124.127	125.387	120.817	104.394	117.243		127.972	139.43	171.92	155.435	204.659
53.4948	114.207	161.216	93.2652	139.371	154.686	119.926	97.229	154.417	96.9815	149.589	96.7449	93.1916	84.9122	103.062	107.207		87.9394	116.611	104.034	124.224	102.903	109.685	87.8033		127.22	129.48	124.361	107.251	120.332		130.279	141.309	174.991	158.582	208.151
60.1303	44.4519	54.1483	51.1698	52.4828	72.6661	47.3988	45.3775	65.6209	42.3871	52.63	53.498	50.0004	46.2664	43.1056	64.417		39.4112	41.1625	60.344	40.3273	34.3539	34.0759	49.8708		41.0363	46.6319	42.9059	39.0455	37.399		42.5603	46.6489	56.5807	54.0186	66.2953
66.6597	38.8167	54.5912	48.9905	45.2854	56.7377	43.9582	25.369	50.8423	35.9477	49.9633	48.7215	44.9893	44.0507	38.289	42.8899		34.196	40.5583	57.1005	41.8079	33.8052	35.4358	37.0764		40.6008	40.0396	38.1775	37.5341	36.5698		39.4318	48.3177	52.2637	50.9006	61.7341
73.1732	42.0311	60.8926	51.5181	48.3306	68.3594	48.0878	36.2485	56.1965	39.1297	54.751	53.4844	51.1435	41.5063	42.9391	52.9682		38.4582	46.3716	60.6413	46.9377	38.9519	41.7535	36.4533		46.139	46.0622	43.8477	41.9632	43.9363		45.3696	55.82	59.5007	56.5502	69.4064
79.7731	135.863	183.848	108.991	170.752	180.241	176.116	101.891	151.039	112.323	176.738	110.065	159.736	99.3482	110.428	101.434		118.12	185.217	113.038	159.54	144.664	135.367	117.657		171.817	208.669	209.55	151.657	155.733		276.307	257.862	319.792	306.608	353.4
86.2845	157.674	203.132	116.551	169.413	171.121	167.396	119.961	175.457	147.614	191.758	115.51	170.224	103.875	110.977	110.3		109.781	211.656	124.776	183.191	151.12	136.789	120.243		190.499	233.453	224.256	142.687	164.982		229.35	263.476	325.828	279.401	348.179
92.8126	196.741	229.202	125.436	189.156	188.029	180.685	138.842	202.371	157	216.281	125.535	172.037	121.005	120.652	116.759		111.243	210.797	143.428	215.925	170.969	156.339	131.502		228.567	259.322	246.023	150.467	189.102		254.155	308.764	382.075	311.141	425.774
99.4491	24.0389	31.9076	52.4327	27.0508	50.7227	31.8325	30.1496	29.2712	38.0875	27.2822	38.5866	47.0267	27.8925	25.658	53.1505		25.8869	17.7041	49.8004	20.1659	20.4284	20.1205	25.5375		18.149	22.083	20.2775	41.1545	19.09		20.7207	25.7395	21.4089	29.9944	25.0156
105.97	20.194	29.7228	39.6607	22.6018	45.8878	26.5282	22.8112	27.2706	25.9858	25.6919	37.677	14.9164	31.9862	22.8583	46.3095		21.2989	17.9921	47.754	21.9056	18.8239	20.0384	22.2935		18.5505	22.7927	21.1458	38.4316	20.4628		21.2099	28.3489	26.126	29.7157	30.9322
112.494	18.0911	28.2779	37.4072	20.5853	48.4101	25.3302	21.9203	25.6552	29.0845	24.4413	38.5672	27.5454	29.8075	23.0388	46.3057		20.7273	16.6324	46.6882	20.6048	18.1389	18.1462	21.0428		19.4061	22.0142	20.3596	38.3182	19.8482		21.0208	29.5734	26.8748	28.3197	31.508
Parameters runs combined	WT - Glucose																		WT - Glutamin																		WT - Palmitate
Substrate induced OCR	15.247	28.7782	-6.96824	24.4611	26.6414	8.07117	13.6578	0.562982	-12.5403	-0.06216	9.16225	3.91113							2.13651	33.4378	20.1342	25.3934	7.98034	2.38211	12.8984	6.30314	6.76877	8.37769	8.82937	8.25563							6.1407	13.1437	-4.53406		13.186	22.7454	7.00194	9.3467	4.71392	7.99397	10.7198	8.34388
ATP-OCR	54.5325	72.7232	49.9954	62.5355	49.7088	59.626	94.2461	41.4366	91.3117	76.4474	87.7106	85.9193							54.6185	58.2401	33.3898	66.0372	20.6654	40.4861	71.9801	61.4724	58.7613	40.5151	77.0319	57.5471							33.6456	46.2849	38.4565		35.6786	47.3442	31.807	68.8354	32.2683	67.5324	37.7027	39.9749
Minimal OCR	20.7747	29.9694	43.1668	23.4127	48.3402	27.897	14.9947	32.9454	13.8404	11.9766	12.8754	14.0398							24.9604	27.399	31.0526	25.8051	38.2769	29.8295	15.0366	10.5702	13.9485	20.3381	11.3676	10.7426							29.8954	23.8517	48.5885		22.6377	17.4429	30.1754	10.6588	20.2873	10.8687	23.9038	8.23066
Spare Respiratory Capacity	67.1268	76.1269	16.4378	65.2055	64.1669	68.6247	18.5157	0.228755	25.3034		-7.20435	7.81978							29.9482	60.4957	66.4343	76.4403	44.47	78.1351	-15.3074	11.2912	-0.01922		-5.01009	37.9668							30.4894	26.2895	17.6162		40.0141	112.515	15.9407	53.9981	36.7963	20.2342	2.27215	65.8265
Figure 1 G
ATP Data
BJAB	Glucose
WT	126272	109881	152074
CD37KO	59986	76448	92887
H
BJAB	BSA						Palmitate
WT	72969	74214	72712	82307	77850	100587	72700	71979	83925	88308	73902	86311
CD37KO	51593	61821	97636	61976	77119	96173	89170	117104	148051	78093	114595	151661
I
BJAB	BSA						Oleic Acid
WT	137336	118626	153413	126598	114265	119877	102709	97467	117856	101211	116550	119337
CD37KO	88999	75503	116506	99149	82448	109241	132639	132567	114290	134642	120400	101708

## Sheet: Figure 2
Figure 2 A, B, C
Run 1
	Concentration	nmol/g
Name	Sample name	CE(FA12:0)	CE(FA14:0)	CE(FA14:1)	CE(FA15:0)	CE(FA16:0)	CE(FA16:1)	CE(FA17:0)	CE(FA18:0)	CE(FA18:1)	CE(FA18:2)	CE(FA18:3)	CE(FA18:4)	CE(FA20:0)	CE(FA20:1)	CE(FA20:2)	CE(FA20:3)	CE(FA20:4)	CE(FA20:5)	CE(FA22:0)	CE(FA22:1)	CE(FA22:2)	CE(FA22:4)	CE(FA22:5)	CE(FA22:6)	CE(FA24:0)	CE(FA24:1)	CER(FA14:0)	CER(FA16:0)	CER(FA18:0)	CER(FA18:1)	CER(FA20:0)	CER(FA20:1)	CER(FA22:0)	CER(FA22:1)	CER(FA24:0)	CER(FA24:1)	CER(FA26:0)	CER(FA26:1)	DAG(FA12:0)	DAG(FA14:0)	DAG(FA14:1)	DAG(FA15:0)	DAG(FA16:0)	DAG(FA16:1)	DAG(FA18:0)	DAG(FA18:1)	DAG(FA18:2)	DAG(FA18:3)
Blank_1		.	.	.	.	0.6054	0.1384	0.0485	0.0833	0.6701	1.1319	0.0401	.	0.0942	0.0825	.	0.0153	0.1463	0.0226	.	.	.	.	.	0.0217	.	.	0.0345	.	.	.	.	.	.	.	.	.	.	.	0.1532	0.1223	0.0433	0.017	0.2125	0.1064	0.0497	0.3804	0.0443	.
Blank_2		.	0.0551	.	0.0293	0.5601	0.1569	0.029	0.0591	0.5028	0.6814	0.0282	.	0.043	0.0274	.	.	0.0836	0.0147	.	.	.	.	.	0.0121	.	.	0.0386	.	.	.	.	.	.	0.0182	0.0192	.	.	.	0.1107	0.3329	0.0263	0.0213	0.3751	0.1767	0.078	0.3698	0.0582	.
QC-06587	Quality control	0.5625	15.1433	1.1283	4.4335	248.879	67.5171	6.9457	28.17	499.426	1347	58.8776	2.1857	8.4196	2.5403	1.3729	20.595	212.493	20.9267	0.7795	0.5706	2.5223	0.5803	2.6079	15.6366	1.2369	0.2048	.	0.8523	0.2014	.	0.2893	.	2.2861	.	8.2623	2.6386	.	.	0.8389	2.0142	0.3963	0.294	20.8529	3.0889	3.3569	29.0832	14.8985	1.055
QC-06588	Quality control	0.5795	13.2901	0.9799	4.0166	230.928	63.3504	6.6746	25.7787	447.511	1221.13	49.6424	1.7893	7.4919	2.0787	1.132	18.6862	190.566	19.3346	0.6641	0.5133	2.4022	0.4916	2.5205	14.6143	1.0919	0.1791	.	0.8871	0.2218	.	0.2674	.	2.3751	0.1836	8.1658	2.5077	.	.	0.5529	2.2281	0.3817	0.1103	18.9006	2.847	2.8766	25.4352	12.3325	1.0281
QC-06590	Quality control	0.4667	13.7662	1.0049	4.1801	235.171	61.6659	6.4427	25.9501	456.892	1233.91	51.0129	2.039	7.4467	2.0595	1.2926	17.4809	178.982	18.4356	0.8643	0.6347	2.2735	0.5133	2.4098	14.6087	1.027	0.1654	.	0.905	0.2357	.	0.2686	.	1.9425	.	7.3572	2.4524	0.1125	.	0.6056	2.6701	0.3797	0.1437	19.8482	3.1214	3.2722	27.0635	13.8749	1.222
QC-06591	Quality control	0.5105	13.5253	1.0227	4.051	230.52	62.3182	6.5941	25.3458	443.966	1239.27	52.2191	2.035	7.6088	2.1138	1.2703	17.8165	187.544	18.6931	0.8351	0.6115	2.4996	0.593	2.338	14.4295	1.0636	0.1336	.	0.9298	0.232	.	0.2187	.	2.1865	.	7.9153	2.4527	.	.	0.5082	2.2066	0.3077	0.1352	18.7499	2.7371	3.3828	25.422	13.1888	1.018
S-WT2	Serum Samples - WT2	.	5.7679	0.2738	2.3561	68.9312	53.1282	3.0141	7.811	186.358	739.457	28.854	0.6902	0.4232	0.4156	1.2082	34.802	775.805	40.429	1.0366	0.1288	0.282	0.6115	7.277	107.743	3.5192	.	.	0.7125	0.1761	.	0.1566	.	1.0261	0.167	1.4568	2.2489	.	.	.	0.2275	.	.	3.8766	1.0315	0.861	10.1877	4.7477	0.2911
S-WT3	Serum Samples - WT3	.	4.4993	0.2606	1.6142	51.2803	58.1188	2.879	6.9831	163.758	489.453	20.5597	0.5947	0.3051	0.4575	0.9574	19.6873	382.325	24.9524	0.7636	0.0852	0.1023	0.3444	3.598	45.9306	1.6539	.	.	0.4403	0.1136	.	.	.	0.6386	0.0981	1.2119	1.4113	.	.	.	0.2351	.	.	2.047	0.6166	0.4481	4.7949	2.494	0.1571
S-WT7	Serum Samples - WT7	.	.	.	.	.	.	.	.	.	.	.	.	.	.	.	.	.	.	.	.	.	.	.	.	.	.	.	.	.	.	.	.	.	.	.	.	.	.	.	.	.	.	.	.	.	.	.	.
S-WT1	Serum Samples - WT1	.	4.8506	0.295	1.722	57.0269	46.1014	2.1608	6.6393	143.299	628.392	24.4458	0.6471	0.4361	0.4382	1.1736	40.7202	936.72	46.576	1.1822	0.1089	0.4309	0.521	8.5539	145.789	4.966	0.0968	.	0.5109	0.277	.	0.1452	.	0.7824	0.0982	1.2249	1.7237	.	.	.	0.1465	.	.	1.8806	0.4928	0.5088	5.985	2.7043	0.0904
S-WT5	Serum Samples - WT5	.	5.7788	0.4323	2.3578	70.3793	105.915	3.952	6.1816	188.262	906.184	33.9295	0.6949	1.3496	0.9753	2.1687	53.472	800.082	54.429	1.7029	0.3739	0.9285	0.9448	12.2083	150.288	5.2962	0.0989	.	0.5867	.	.	0.2021	.	2.2045	0.7214	1.8732	2.5312	.	.	.	0.4099	.	.	3.5909	2.1098	0.8697	12.7446	4.224	0.1433
S-WT6	Serum Samples - WT6	0.0973	5.6387	0.3994	2.1341	65.0408	108.575	4.4248	7.2266	214.019	820.611	29.9558	0.6726	0.5008	0.8123	1.8482	43.0926	711.437	41.317	1.2582	0.3394	0.2327	0.7161	9.5774	129.021	4.5825	.	.	0.4271	.	.	0.1079	.	1.4757	0.5214	1.6314	2.53	.	.	.	0.4454	.	.	2.9559	1.6131	0.702	11.4759	4.5185	0.1331
S-KO10	Serum Samples - KO10	.	4.3862	0.2156	3.0001	56.2501	46.7646	3.2438	7.4352	194.21	561.803	22.1221	0.5546	0.3843	0.4196	0.984	25.8941	605.126	26.5004	0.7616	0.1034	0.1666	0.548	6.7168	93.8414	3.8221	.	.	0.4768	.	.	.	.	0.6418	0.1405	1.322	2.7488	.	.	0.0599	0.3744	.	.	1.5555	0.4108	0.4652	6.2018	2.7819	0.0971
S-KO2	Serum Samples - KO2	0.1606	6.4258	0.3255	2.0548	73.1133	38.8327	1.8356	6.4638	109.877	678.909	38.9408	1.2123	8.3309	3.6247	0.9423	38.7532	1320.41	49.9706	1.3442	1.0762	17.7857	1.8059	21.5075	294.136	11.6713	0.6674	.	1.1379	0.4021	.	0.1997	.	1.0709	0.0977	1.6908	1.5554	.	.	.	.	.	.	0.6253	0.101	0.113	2.5132	1.5246	.
S-KO3	Serum Samples - KO3	.	5.3232	0.3273	2.0928	59.8558	86.0764	3.4573	6.1417	170.791	748.623	30.3845	0.688	1.2476	0.8955	1.4646	37.2113	656.987	40.8103	1.2119	0.2816	0.9856	0.6923	8.2206	103.91	3.9131	0.096	.	0.3203	.	.	.	.	1.6336	0.3735	1.8216	2.4201	.	.	.	0.219	.	.	1.4491	0.6916	0.3074	4.8307	1.8102	.
S-KO6	Serum Samples - KO6	.	4.243	0.2066	1.4427	43.552	58.6605	2.1113	3.8843	117.217	421.836	19.6172	0.479	0.1668	0.2825	0.7953	19.1808	392.938	21.3079	0.586	0.0965	0.0708	0.449	5.4491	66.13	2.3378	.	.	0.3914	.	.	.	.	0.8985	0.1766	1.4187	2.7121	.	.	.	0.3721	.	.	0.4925	0.1574	0.0621	1.5967	0.665	.
S-KO7	Serum Samples - KO7	.	4.8315	0.296	2.0511	71.5121	73.9918	3.5261	9.1172	221.618	745.32	29.9887	0.7517	0.2209	0.5743	1.4282	32.7003	689.446	48.9001	1.4597	0.1413	0.108	0.8588	10.6468	124.581	4.4014	.	.	0.3843	.	.	.	.	0.5617	.	1.5326	2.0881	.	.	.	1.066	.	.	2.0149	0.6866	0.3818	5.3493	2.6866	0.1324
S-KO9	Serum Samples - KO9	.	3.3905	0.1519	1.5659	47.546	37.9684	2.3762	7.3171	172.498	437.665	17.7288	0.4471	0.2245	0.4236	0.9055	20.4148	443.928	18.6691	0.5784	0.1179	0.1113	0.4103	4.5541	74.3465	3.0361	.	.	0.5344	.	.	.	.	0.5679	.	1.2929	2.2717	.	.	0.079	0.713	.	0.0595	1.0229	0.3286	0.3513	4.0078	1.8734	.
Run 2	Concentration	nmol/g
	SampleID	CE (12:0)	CE (14:0)	CE (14:1)	CE (15:0)	CE (16:0)	CE (16:1)	CE (17:0)	CE (18:0)	CE (18:1)	CE (18:2)	CE (18:3)	CE (18:4)	CE (20:0)	CE (20:1)	CE (20:2)	CE (20:3)	CE (20:4)	CE (20:5)	CE (22:0)	CE (22:1)	CE (22:2)	CE (22:4)	CE (22:5)	CE (22:6)	CE (24:0)	CE (24:1)	Cer d18:0 (16:0)	Cer d18:0 (18:0)	Cer d18:0 (22:0)	Cer d18:0 (24:0)	Cer d18:0 (24:1)	Cer d18:0 (26:1)	Cer d18:1 (14:0)	Cer d18:1 (16:0)	Cer d18:1 (18:0)	Cer d18:1 (20:0)	Cer d18:1 (20:1)	Cer d18:1 (22:0)	Cer d18:1 (22:1)	Cer d18:1 (24:0)	Cer d18:1 (24:1)	Cer d18:1 (26:0)	Cer d18:1 (26:1)	DG (12:0)	DG (14:0)	DG (14:1)	DG (15:0)	DG (16:0)
	Blank_1					0.531572				0.365872	0.189203																											0.0310508							0.161318	0.25137	0.0675844	0.035051	1.86518
	Blank_2		0.104643	0.032235	0.10414	0.465863	0.179647	0.0588618	0.0799916	0.413327	0.211948							0.0942734							0.0202508							0.157591													0.150518	0.312783		0.0465841	2.05972
	QC_P_1	0.537752	15.9611	1.06843	5.0605	260.899	70.4498	5.59356	28.0969	410.348	1326.5	52.3529	1.1898	4.42177	1.35756	1.33472	26.7581	214.825	16.8336	0.277095	0.375532	1.35172	0.606591	2.33497	14.1373	0.397968						0.287379			0.352342	0.110863	0.103405		0.900004		3.0198	1.08001			0.515993	2.32541	0.191266	0.259139	23.1303
	QC_P_2	0.687382	16.4538	1.04592	5.13596	270.573	70.1111	5.64065	28.169	410.412	1367.13	53.0192	1.16979	3.73607	1.39678	1.44692	27.692	218.875	17.7448	0.319713	0.294701	1.17253	0.511171	2.23495	14.6105	0.340266	0.10269				0.271703	0.274454			0.310232	0.133505	0.096047		0.919169		3.05621	1.10838			0.817828	2.42886	0.228878	0.283114	23.39
	QC_C_1		1.35168	0.0751947	0.935782	12.5947	5.21449	1.60682	3.55757	18.8308	3.75744	0.604038		0.245543	0.759429	0.21641	0.61071	2.48668	0.656599	0.104397	0.272404	0.104615	0.051739	0.214359	0.937049	0.259939	0.462896	0.181228	0.127394		0.134996	0.545533	0.184927		0.472799	0.140522	0.0531838		0.329349	0.0303598	0.925593	1.02025	0.0254805		0.217215	0.963555	0.143804	0.105484	7.13114
	QC_C_2		1.27328	0.0598336	0.760881	11.3662	4.45534	1.44385	3.10249	16.7342	3.50964	0.534329		0.237951	0.620823	0.188416	0.56063	2.26195	0.574994	0.0814227	0.2447	0.0975647	0.036122	0.189526	0.866521	0.204259	0.376673	0.179274		0.100511	0.154604	0.493416	0.164472		0.40354	0.108196			0.28323	0.0389894	0.814182	0.989216		0.0237454	0.22184	0.665422	0.137783	0.0983496	5.19434
	Serum WT2		3.62146	0.410848	2.05663	72.4761	95.5238	0.99851	5.429	157.443	968.809	39.8762	0.385166	0.487546	0.473108	1.83606	79.8637	1276.28	41.0267	0.806899	0.167487	0.39902	0.979021	13.4821	178.526	0.979349				0.278851		0.328088			0.232041		0.131607		1.21636	0.208731	0.70672	1.20365			0.519082	1.2811	0.13757	0.150521	8.18187
	Serum WT4		3.52596	0.227395	2.68052	92.7354	77.5336	1.57778	8.64384	185.222	867.325	29.8984	0.300162	0.429789	0.559361	1.8912	97.6999	1908.94	30.7707	0.885026	0.221091	0.365466	0.968152	16.306	269.725	1.77288						0.322802	0.299745		0.226176		0.155668		0.775667	0.18848	0.578488	1.16423			0.653357	0.828626			6.8347
	Serum WT5		2.27197	0.158001	2.05325	52.0983	33.5688	1.66355	6.61876	112.477	632.418	20.062	0.228961	0.360435	0.309949	0.800919	28.6973	599.028	19.9879	0.438992	0.123282	0.190279	0.379036	4.7105	83.8917	0.503685						0.303889	0.21417		0.120251				0.203387		0.369659	0.553004			0.147641	0.748423		0.10262	6.45629
	Serum K1		4.40846	0.293624	3.24312	78.1326	72.0865	2.51507	10.4338	227.163	889.407	27.5385	0.280929	0.834417	0.63789	1.45243	46.8006	941.004	21.8799	0.628767	0.216664	0.53295	0.577466	6.90436	128.325	0.782413						0.2623	0.308098		0.254778				0.284224		0.669592	0.988384			0.31702	1.42133		0.163271	7.20048
	Serum K2		4.73188	0.324428	2.62708	88.2191	124.201	1.48239	8.28177	214.455	657.889	36.8063	0.372999	0.500676	0.555547	1.83677	65.2783	957.826	40.3772	0.893363	0.176	0.298428	1.02636	14.2707	179.042	1.1545						0.352475	0.20561		0.277416		0.0983481		0.581738	0.185562	0.651324	1.53367			0.293062	0.928863			5.74768
	Serum K6		3.1583	0.185321	2.34107	64.8327	48.0148	1.50956	7.57993	143.776	647.045	23.8474	0.273905	0.346164	0.322355	1.04009	42.8879	899.806	21.9489	0.519247	0.149184	0.308049	0.486942	6.40945	110.014	0.802959						0.297392			0.16347				0.204786		0.432925	0.661064			0.273414	0.943886		0.0970219	5.96961
Run 1							Run 2
Serum samples							Serum samples
Mouse	Age (months)	Gender	Volume (uL)	Tumour (Y/N)	Expnr		Mouse	Age (months)	Gender	Volume (uL)	Tumour (Y/N)	Expnr
WT2	17	M	25	N	80355		WT 2	18	M	25	N	201010
WT3	17	M	25	N	80355		WT 4	18	M	25	N	220211
WT7	17	F	25	N	80355		WT 5	21	F	25	N	220311
WT1	17	M	25	Y	80355		KO 1	19	F	25	N	201010
WT5	17	F	25	Y	80355		KO2	19	M	25	N	201010
WT6	17	F	25	Y	80355		KO 6	21	F	25	N	220311
KO2	17	M	25	N	80355
KO3	17	M	25	N	80355
KO10	17	F	25	N	80355
KO6	17	M	25	Y	80355
KO7	17	M	25	Y	80355
KO9	17	F	25	Y	80355
D, E, F
Bodipy C16 - Primary B cells			ATP - Primary B cells			2-NBDG - Primary B cells
WT1	62		WT	CD37KO		WT1	43.1
WT2	56.8		101	6076		WT2	42.9
WT3	61		-228	7203		WT3	40.1
WT4	62.2		-5	4188		WT4	39.2
WT5	68.8		577	4126		WT5	35.5
WT6	63		717	5075		WT6	32.8
KO1	100		-1319	4765		KO1	32.1
KO2	141					KO2	29.9
KO3	140					KO3	28.1
KO4	110					KO4	26.2
KO5	152					KO5	33.7
KO6	163					KO6	37.8
G, H, I
RAW	T=0			T=30min+ palm			T=0			T=30min+ palm
Short chain fatty acids (SCFA)
Column1	WT 1_1	WT 1_2	WT 1_3	WT 2_1	WT2_2	WT2_3	KO 1_1	KO 1_2	KO 1_3	KO 2_1	KO 2_2	KO 2_3		FC	WT - T=0			WT - T=30min+ palm			CD37KO - T=0			CD37KO - T=30min+ palm
C2	0.0349473	0.0211358	0.011331	0.0140497	0.0191576	0.00810476	0.0165937	0.00967378	0.0165467	0.0110297	0.0156544	0.0212378		C2	1.5552	0.9406	0.5042	0.6252	0.8525	0.3607	0.7384	0.4305	0.7363	0.4908	0.6966	0.9451
C3	0.00236698	0.00185128	0.000275744	0.000703366	0.000464367	0.000401127	0.000260688	0.00026781	0.00137591	0.00203612	0.000375606	0.000458031		C3	1.5801	1.2358	0.1841	0.4695	0.31	0.2678	0.174	0.1788	0.9185	1.3592	0.2507	0.3058
C4	0.00028888	0.000233834	0.000365263	0.000180726	0.000185566	0.000438714	0.000478793	0.000134276	0.000250462	0.000222249	0.00184327	0.000566654		C4	0.976	0.79	1.234	0.6106	0.6269	1.4822	1.6176	0.4536	0.8462	0.7509	6.2274	1.9144
C4:1	0.00139456	0.000638197	0.000644274	0.000892884	0.000458936	0.000358254	0.00111441	0.000839779	0.00162421	0.000891987	0.00196212	0.000420012		C4:1	1.5628	0.7152	0.722	1.0006	0.5143	0.4015	1.2489	0.9411	1.8202	0.9996	2.1988	0.4707
C4:1-OH + C5	0.000324481	0.000126042	5.16203e-05	0.000148488	0.000224489	9.98413e-05	0.000248225	6.52832e-05	0.000385993	0.00019534	0.000209667	0.000187376		C4:1-OH + C5	1.9386	0.753	0.3084	0.8871	1.3412	0.5965	1.483	0.39	2.3061	1.167	1.2526	1.1195
C4-DC	3.56014e-05	9.23931e-05	1.50287e-05	8.79208e-05	8.78043e-05	4.46349e-05	0.000147481	1.11278e-05	0.000146374	5.08283e-05	0.000170424	6.42691e-05		C4-DC	0.7468	1.938	0.3152	1.8442	1.8417	0.9362	3.0935	0.2334	3.0703	1.0662	3.5748	1.3481
C4-OH	0.000646928	0.000319954	0.000322137	0.000507987	0.000406434	0.000640746	0.000792449	2.22556e-05	0.000169143	0.000604956	0.000238818	0.000224489		C4-OH	1.5056	0.7446	0.7497	1.1823	0.9459	1.4912	1.8443	0.0518	0.3937	1.4079	0.5558	0.5225
C5 + C4:1-OH	0.000324481	0.000126042	5.16203e-05	0.000148488	0.000224489	9.98413e-05	0.000248225	6.52832e-05	0.000385993	0.00019534	0.000209667	0.000187376		C5 + C4:1-OH	1.9386	0.753	0.3084	0.8871	1.3412	0.5965	1.483	0.39	2.3061	1.167	1.2526	1.1195
C5:1	9.86667e-05	3.3079e-05	0.000133951	1.9538e-06	1.44832e-05	5.28571e-06	8.20491e-05	8.90226e-05	3.25275e-05	4.8835e-05	0.000605455	7.51315e-05		C5:1	1.1141	0.3735	1.5125	0.0221	0.1635	0.0597	0.9264	1.0052	0.3673	0.5514	6.8362	0.8483
C5-DC/C4	0.480595	0.103487	0.0857616	0.0669028	0.183279	0.0593069	0.14559	0.323572	0.715123	0.613787	0.201577	0.158901		C5-DC/C4	2.1524	0.4635	0.3841	0.2996	0.8208	0.2656	0.652	1.4492	3.2028	2.7489	0.9028	0.7117
C5-DC-OH	0.000181058	0.000132316	7.05695e-05	0.000133835	0.000125823	0.000283079	0.000108014	0.000169885	0.000134447	0.000414599	0.000144636	0.000100477		C5-DC-OH	1.4147	1.0339	0.5514	1.0457	0.9831	2.2119	0.844	1.3274	1.0505	3.2395	1.1301	0.7851
C5-OH	1.42405e-05	0.000157981	6.6649e-05	0.000220779	5.52171e-05	0.000202619	0.000261726	0.000229975	0.000290579	0.000359785	0.000220879	0.000114055		C5-OH	0.1788	1.9841	0.8371	2.7728	0.6935	2.5447	3.2871	2.8883	3.6494	4.5186	2.774	1.4324
Medium-chain fatty acids (MCFA)
Column1	WT 1_1	WT 1_2	WT 1_3	WT 2_1	WT2_2	WT2_3	KO 1_1	KO 1_2	KO 1_3	KO 2_1	KO 2_2	KO 2_3			WT - T=0			WT - T=30min+ palm			CD37KO - T=0			CD37KO - T=30min+ palm
C10 + C4:1-DC	0.000359065	0.000251514	0.000313642	0.000412251	0.000918777	0.000421095	0.000423747	0.00023591	0.000724278	0.000338855	0.000456333	0.000156599		C10 + C4:1-DC	1.1655	0.8164	1.0181	1.3382	2.9823	1.3669	1.3755	0.7658	2.351	1.0999	1.4812	0.5083
C10:1	0.000751698	0.000120909	0.000203868	0.000306746	0.000187376	0.000107476	0.000183832	0.00053191	0.000142037	0.000295003	0.000264606	0.000156599		C10:1	2.0949	0.337	0.5682	0.8549	0.5222	0.2995	0.5123	1.4824	0.3958	0.8221	0.7374	0.4364
C10:1-OH+C5:1-DC	8.84948e-05	8.55491e-05	4.24724e-05	4.29835e-05	5.97431e-05	7.75238e-05	5.08912e-05	6.08321e-05	0.000204923	2.49158e-05	7.73636e-05	3.34924e-05		C10:1-OH+C5:1-DC	1.2262	1.1853	0.5885	0.5956	0.8278	1.0742	0.7051	0.8429	2.8394	0.3452	1.0719	0.4641
C10:2	1.32234e-05	0.000125472	3.92053e-05	0.000279393	0.000191902	4.16984e-05	7.58175e-05	6.15739e-05	0.000195165	8.9697e-05	5.60606e-06	6.33639e-06		C10:2	0.223	2.1159	0.6611	4.7115	3.2361	0.7032	1.2785	1.0383	3.2911	1.5126	0.0945	0.1069
C10-DC	0	0.000115206	0	0	0	5.75556e-05	0	4.74787e-05	0	0.000240189	0	0		C10-DC	0	3	0	0	0	1.4988	0	1.2364	0	6.2546	0	0
C10-OH +C5-DC	0.000423148	0.000212732	0.00025026	0.000317492	0.000554887	0.000216714	0.000337544	0.000168401	0.000985582	0.000431542	0.000528091	0.00052411		C10-OH +C5-DC	1.4326	0.7202	0.8472	1.0749	1.8786	0.7337	1.1427	0.5701	3.3367	1.461	1.7878	1.7744
C12 + C6:1-DC	0.000129182	6.958e-05	1.2415e-05	1.9538e-05	7.06055e-05	1.9381e-05	0.00018487	5.56391e-05	9.54139e-05	0.00011262	0.000367758	6.24587e-05		C12 + C6:1-DC	1.8352	0.9885	0.1764	0.2776	1.003	0.2753	2.6263	0.7904	1.3555	1.5999	5.2244	0.8873
C12:1	0.000175973	0.000133457	0.000150287	0.000228594	0.000214532	0.000164444	0.000117361	0.00022404	0.00036756	0.000170424	0.000553879	0.000243498		C12:1	1.1484	0.8709	0.9807	1.4918	1.4	1.0731	0.7659	1.462	2.3986	1.1121	3.6145	1.589
C12:1-OH	1.1189e-05	1.71098e-05	0.00014702	0.000206125	0.000200049	1.64444e-05	5.71228e-05	2.81905e-05	0.000113846	6.47811e-05	0.000174909	3.98287e-05		C12:1-OH	0.1915	0.2928	2.5158	3.5272	3.4232	0.2814	0.9775	0.4824	1.9481	1.1085	2.993	0.6815
C12-DC	2.94983e-05	8.04162e-05	0.000363956	9.76898e-05	6.42691e-05	7.16508e-05	0.000130863	1.92882e-05	0.000159385	2.39192e-05	4.59697e-05	6.15535e-05		C12-DC	0.1867	0.5091	2.3041	0.6185	0.4069	0.4536	0.8285	0.1221	1.009	0.1514	0.291	0.3897
C12-OH	1.01718e-05	1.08362e-05	4.57395e-06	4.49373e-05	1.8104e-05	3.75873e-05	7.37404e-05	1.78045e-05	1.51795e-05	7.8734e-05	1.68182e-05	3.25872e-05		C12-OH	1.1928	1.2708	0.5364	5.2698	2.1231	4.4079	8.6475	2.0879	1.7801	9.2331	1.9723	3.8215
C6	0.000170887	9.01118e-05	7.44901e-05	0.000175842	0.000157505	7.04762e-06	1.86947e-05	6.30576e-05	0.000118183	0.000158465	0.000177152	0.000204575		C6	1.5281	0.8058	0.6661	1.5724	1.4084	0.063	0.1672	0.5639	1.0568	1.417	1.5841	1.8293
C6:1	0.000220729	0.000220717	0.000137872	0.00025204	0.000648122	9.69048e-05	0.00025134	0.000160982	0.000285158	0.000235205	0.000236576	0.000147547		C6:1	1.143	1.143	0.714	1.3052	3.3563	0.5018	1.3016	0.8336	1.4767	1.218	1.2251	0.7641
C6:1-DC + C12	0.000129182	6.958e-05	1.2415e-05	1.9538e-05	7.06055e-05	1.9381e-05	0.00018487	5.56391e-05	9.54139e-05	0.00011262	0.000367758	6.24587e-05		C6:1-DC + C12	1.8352	0.9885	0.1764	0.2776	1.003	0.2753	2.6263	0.7904	1.3555	1.5999	5.2244	0.8873
C6-DC	6.30653e-05	1.76802e-05	0	1.56304e-05	4.07339e-05	2.93651e-06	9.86667e-05	5.34135e-05	9.64982e-05	5.9798e-06	1.90606e-05	8.41835e-05		C6-DC	2.3431	0.6569	0	0.5807	1.5134	0.1091	3.6658	1.9845	3.5853	0.2222	0.7082	3.1277
C6-DC-OH	1.42405e-05	4.27746e-05	4.57395e-06	3.12607e-05	2.53456e-05	1.23333e-05	1.45404e-05	4.5995e-05	5.2044e-05	5.28215e-05	2.1303e-05	8.14679e-06		C6-DC-OH	0.6937	2.0835	0.2228	1.5227	1.2346	0.6008	0.7083	2.2404	2.5351	2.5729	1.0377	0.3968
C6-OH	0.000299052	0.000246952	5.55408e-05	0.000210033	0.000219963	0.000197333	0.000135018	0.000140211	0.000206007	0.000105643	0.000266848	0.000208196		C6-OH	1.4914	1.2316	0.277	1.0475	1.097	0.9841	0.6734	0.6993	1.0274	0.5269	1.3308	1.0383
Long chain fatty acids (LCFA)
Column1	WT 1_1	WT 1_2	WT 1_3	WT 2_1	WT2_2	WT2_3	KO 1_1	KO 1_2	KO 1_3	KO 2_1	KO 2_2	KO 2_3			WT - T=0			WT - T=30min+ palm			CD37KO - T=0			CD37KO - T=30min+ palm
C10:1-DC +C16	0.000738474	7.87052e-05	6.27285e-05	0.000103551	9.95719e-05	6.63651e-05	0.0001776	0.000133534	0.000121436	9.86667e-05	0.000408121	0.00079748		C10:1-DC +C16	2.5178	0.2683	0.2139	0.3531	0.3395	0.2263	0.6055	0.4553	0.414	0.3364	1.3915	2.719
C10:1-DC-OH+C16-OH	5.89966e-05	5.41811e-05	8.55982e-05	6.54521e-05	1.44832e-05	4.75714e-05	0.000122554	7.93784e-05	4.98755e-05	1.39529e-05	7.62424e-05	2.89664e-05		C10:1-DC-OH+C16-OH	0.8904	0.8177	1.2919	0.9878	0.2186	0.718	1.8496	1.198	0.7527	0.2106	1.1507	0.4372
C12:1-DC +C18	0.000728302	0.00040037	3.39779e-05	8.88977e-05	5.52171e-05	6.2254e-05	6.02386e-05	7.49273e-05	0.000116015	7.77374e-05	0.000109879	0.000668037		C12:1-DC +C18	1.8792	1.0331	0.0877	0.2294	0.1425	0.1606	0.1554	0.1933	0.2994	0.2006	0.2835	1.7237
C12:1-DC-OH +C18-OH	3.56014e-05	7.41426e-06	2.22163e-05	3.90759e-05	1.3578e-05	5.87302e-06	7.47789e-05	8.97644e-05	0.000105172	8.17239e-05	4.37273e-05	4.43547e-05		C12:1-DC-OH +C18-OH	1.6373	0.341	1.0217	1.7971	0.6244	0.2701	3.4391	4.1282	4.8368	3.7585	2.011	2.0399
C14 +C8:1-DC	0.000161732	1.99615e-05	3.59382e-05	2.833e-05	3.07768e-05	5.34444e-05	0.000332351	2.89323e-05	0.00011493	0.000121589	0.000200697	0.000148453		C14 +C8:1-DC	2.2294	0.2752	0.4954	0.3905	0.4243	0.7367	4.5814	0.3988	1.5843	1.6761	2.7666	2.0464
C14:1	3.96701e-05	6.72987e-05	3.52848e-05	6.93597e-05	5.79327e-05	1.46825e-05	1.14246e-05	3.5609e-05	4.7707e-05	1.49495e-05	0.000122212	1.3578e-05		C14:1	0.8366	1.4193	0.7441	1.4627	1.2217	0.3096	0.2409	0.751	1.0061	0.3153	2.5773	0.2863
C14:1-DC +C20	5.18763e-05	1.93911e-05	7.18764e-06	3.22376e-05	1.90092e-05	8.22222e-06	4.15439e-05	1.55789e-05	1.40952e-05	7.97306e-06	2.01818e-05	0.000119486		C14:1-DC +C20	1.9837	0.7415	0.2748	1.2327	0.7269	0.3144	1.5886	0.5957	0.539	0.3049	0.7717	4.569
C14:1-OH	2.2378e-05	3.93526e-05	3.92053e-06	4.88449e-05	1.8104e-05	4.69841e-06	8.41263e-05	7.41855e-06	1.62637e-05	3.68754e-05	4.59697e-05	9.05199e-06		C14:1-OH	1.0226	1.7983	0.1792	2.232	0.8273	0.2147	3.8442	0.339	0.7432	1.6851	2.1006	0.4136
C14:2	5.69622e-05	3.19383e-05	2.22163e-05	0.00051971	0.000157505	0.000148587	7.16632e-05	0.000128341	0.000230945	4.8835e-05	7.73636e-05	0.000110434		C14:2	1.5379	0.8623	0.5998	14,0314*	4.2524	4.0116	1.9348	3.465	6.2352	1.3185	2.0887	2.9816
C14-OH + C8:1-DC-OH	0.000543175	5.41811e-05	3.00574e-05	4.39604e-05	3.43976e-05	5.57937e-05	7.37404e-05	7.93784e-05	5.6381e-05	5.58114e-05	4.59697e-05	1.99144e-05		C14-OH + C8:1-DC-OH	2.5972	0.2591	0.1437	0.2102	0.1645	0.2668	0.3526	0.3796	0.2696	0.2669	0.2198	0.0952
C16 + C10:1-DC	0.000738474	7.87052e-05	6.27285e-05	0.000103551	9.95719e-05	6.63651e-05	0.0001776	0.000133534	0.000121436	9.86667e-05	0.000408121	0.00079748		C16 + C10:1-DC	2.5178	0.2683	0.2139	0.3531	0.3395	0.2263	0.6055	0.4553	0.414	0.3364	1.3915	2.719
C16:1	3.76357e-05	4.16339e-05	8.29845e-05	4.29835e-05	3.71131e-05	8.22222e-06	1.35018e-05	1.0386e-05	9.75824e-06	9.96633e-06	0	9.95719e-06		C16:1	0.6959	0.7698	1.5343	0.7947	0.6862	0.152	0.2496	0.192	0.1804	0.1843	0	0.1841
C16:1-DC + C22	1.22062e-05	6.1025e-05	2.41766e-05	1.46535e-05	1.08624e-05	4.69841e-06	4.46596e-05	2.89323e-05	0.000160469	1.59461e-05	1.23333e-05	1.26728e-05		C16:1-DC + C22	0.3759	1.8795	0.7446	0.4513	0.3345	0.1447	1.3754	0.8911	4.9422	0.4911	0.3798	0.3903
C16:1-OH	7.73058e-05	3.76416e-05	5.68477e-05	1.9538e-06	2.44404e-05	6.46032e-06	4.36211e-05	8.1604e-06	7.48132e-05	3.98653e-05	0.000164818	0.000106813		C16:1-OH	1.35	0.6573	0.9927	0.0341	0.4268	0.1128	0.7617	0.1425	1.3064	0.6962	2.8782	1.8652
C16:2	4.78076e-05	4.56262e-05	3.92053e-06	3.51683e-05	3.71131e-05	2.34921e-06	2.28491e-05	2.00301e-05	1.62637e-05	9.46801e-05	5.15758e-05	1.8104e-06		C16:2	1.4732	1.406	0.1208	1.0837	1.1437	0.0724	0.7041	0.6172	0.5012	2.9176	1.5893	0.0558
C16-OH +C10:1-DC-OH	5.89966e-05	5.41811e-05	8.55982e-05	6.54521e-05	1.44832e-05	4.75714e-05	0.000122554	7.93784e-05	4.98755e-05	1.39529e-05	7.62424e-05	2.89664e-05		C16-OH +C10:1-DC-OH	0.8904	0.8177	1.2919	0.9878	0.2186	0.718	1.8496	1.198	0.7527	0.2106	1.1507	0.4372
C18 + C12:1-DC	0.000728302	0.00040037	3.39779e-05	8.88977e-05	5.52171e-05	6.2254e-05	6.02386e-05	7.49273e-05	0.000116015	7.77374e-05	0.000109879	0.000668037		C18 + C12:1-DC	1.8792	1.0331	0.0877	0.2294	0.1425	0.1606	0.1554	0.1933	0.2994	0.2006	0.2835	1.7237
C18:1	9.05292e-05	1.53988e-05	3.33245e-05	3.12607e-05	1.71988e-05	7.92857e-05	6.23158e-06	6.97343e-05	5.96337e-05	7.47475e-05	1.34545e-05	0.000181945		C18:1	1.9503	0.3317	0.7179	0.6735	0.3705	1.7081	0.1343	1.5023	1.2847	1.6103	0.2899	3.9197
C18:1-OH	6.81512e-05	6.84393e-06	6.53422e-06	8.20594e-05	3.07768e-05	6.46032e-06	9.34737e-06	1.18697e-05	9.75824e-06	1.39529e-05	0.000111	1.44832e-05		C18:1-OH	2.5077	0.2518	0.2404	3.0195	1.1325	0.2377	0.344	0.4368	0.3591	0.5134	4.0844	0.5329
C18:2	6.81512e-05	2.85164e-05	1.43753e-05	8.79208e-06	5.34067e-05	6.87143e-05	7.16632e-05	7.41855e-06	2.38535e-05	1.8936e-05	5.04545e-05	1.99144e-05		C18:2	1.8412	0.7704	0.3884	0.2375	1.4429	1.8564	1.9361	0.2004	0.6444	0.5116	1.3631	0.538
C18:2-OH	3.25498e-05	3.99229e-06	2.67903e-05	6.83828e-06	1.08624e-05	5.87302e-06	9.76281e-05	3.33835e-05	7.26447e-05	4.68418e-05	5.2697e-05	0.000130349		C18:2-OH	1.5419	0.1891	1.269	0.3239	0.5145	0.2782	4.6246	1.5813	3.4411	2.2189	2.4962	6.1745
C18-OH + C12:1-DC-OH	3.56014e-05	7.41426e-06	2.22163e-05	3.90759e-05	1.3578e-05	5.87302e-06	7.47789e-05	8.97644e-05	0.000105172	8.17239e-05	4.37273e-05	4.43547e-05		C18-OH + C12:1-DC-OH	1.6373	0.341	1.0217	1.7971	0.6244	0.2701	3.4391	4.1282	4.8368	3.7585	2.011	2.0399
C20 + C14:1-DC	5.18763e-05	1.93911e-05	7.18764e-06	3.22376e-05	1.90092e-05	8.22222e-06	4.15439e-05	1.55789e-05	1.40952e-05	7.97306e-06	2.01818e-05	0.000119486		C20 + C14:1-DC	1.9837	0.7415	0.2748	1.2327	0.7269	0.3144	1.5886	0.5957	0.539	0.3049	0.7717	4.569
C3/C16	0.634386	2.50773	0.54397	1.36338	0.998531	2.90855	1.50369	0.439639	14.4013	4.07922	0.24543	0.208574		C3/C16	0.5163	2.041	0.4427	1.1096	0.8127	2.3672	1.2238	0.3578	11.7208	3.32	0.1997	0.1698
C8:1-DC + C14	0.000161732	1.99615e-05	3.59382e-05	2.833e-05	3.07768e-05	5.34444e-05	0.000332351	2.89323e-05	0.00011493	0.000121589	0.000200697	0.000148453		C8:1-DC + C14	2.2294	0.2752	0.4954	0.3905	0.4243	0.7367	4.5814	0.3988	1.5843	1.6761	2.7666	2.0464
C8:1-DC-OH + C14-OH	0.000543175	5.41811e-05	3.00574e-05	4.39604e-05	3.43976e-05	5.57937e-05	7.37404e-05	7.93784e-05	5.6381e-05	5.58114e-05	4.59697e-05	1.99144e-05		C8:1-DC-OH + C14-OH	2.5972	0.2591	0.1437	0.2102	0.1645	0.2668	0.3526	0.3796	0.2696	0.2669	0.2198	0.0952
[truncated: 196 more columns]

## Sheet: Figure 3
Figure 3 A-I
13C Isotope tracing
pathway	metabolite	isotope	normalization	corrected	type	BJAB CD37KO - 12C-Palmitate-BSA - 8h - 1	BJAB CD37KO - 12C-Palmitate-BSA - 8h - 2	BJAB CD37KO - 12C-Palmitate-BSA - 8h - 3	BJAB CD37KO - 13C-Palmitate-BSA - 4h - 1	BJAB CD37KO - 13C-Palmitate-BSA - 4h - 2	BJAB CD37KO - 13C-Palmitate-BSA - 4h - 3	BJAB CD37KO - 13C-Palmitate-BSA - 8h - 1	BJAB CD37KO - 13C-Palmitate-BSA - 8h - 2	BJAB CD37KO - 13C-Palmitate-BSA - 8h - 3	BJAB WT - 12C-Palmitate-BSA - 8h - 1	BJAB WT - 12C-Palmitate-BSA - 8h - 2	BJAB WT - 12C-Palmitate-BSA - 8h - 3	BJAB WT - 13C-Palmitate-BSA - 4h - 1	BJAB WT - 13C-Palmitate-BSA - 4h - 2	BJAB WT - 13C-Palmitate-BSA - 4h - 3	BJAB WT - 13C-Palmitate-BSA - 8h - 1	BJAB WT - 13C-Palmitate-BSA - 8h - 2	BJAB WT - 13C-Palmitate-BSA - 8h - 3
Amino Acids	ALA	M+00	EAA	TRUE	area	2.23095e+09	2.14761e+09	2.2054e+09	1.59846e+09	1.59884e+09	1.66923e+09	2.11462e+09	2.05075e+09	1.98295e+09	2.07707e+09	2.43132e+09	2.14589e+09	1.86927e+09	1.99491e+09	1.81051e+09	2.05538e+09	2.09596e+09	1.96063e+09
Amino Acids	ALA	M+01	EAA	TRUE	area	73212.5	0	0	2.03272e+06	713986	859908	761571	766291	1.0449e+06	319299	916077	260952	381841	387652	861055	0	1.57562e+06	304835
Amino Acids	ALA	M+02	EAA	TRUE	area	91213.7	6726.84	0	362116	629983	595858	401839	161772	340875	0	0	221595	534491	731274	608203	189899	116457	0
Amino Acids	ALA	M+03	EAA	TRUE	area	0	0	0	0	0	78283.1	0	0	0	0	0	0	0	0	0	0	0	0
Amino Acids	ARG	M+00	EAA	TRUE	area	1.38696e+09	1.31222e+09	1.31212e+09	1.69971e+09	2.15325e+09	1.86876e+09	1.28305e+09	1.26273e+09	1.59847e+09	1.33091e+09	1.54214e+09	1.2829e+09	2.3927e+09	2.08485e+09	1.74348e+09	1.20197e+09	1.43047e+09	1.4168e+09
Amino Acids	ARG	M+01	EAA	TRUE	area	3.58759e+06	0	0	0	0	0	0	0	0	0	6.55129e+06	0	0	0	0	0	527666	5.59699e+06
Amino Acids	ARG	M+02	EAA	TRUE	area	0	95638.5	0	0	0	0	94085.9	139445	200543	89470.5	104346	0	0	118848	0	160314	0	184436
Amino Acids	ASN	M+00	EAA	TRUE	area	2.85328e+08	2.4485e+08	2.42148e+08	3.29806e+08	2.88272e+08	2.95154e+08	2.56518e+08	2.37267e+08	2.43196e+08	2.12695e+08	2.15943e+08	2.03458e+08	3.45026e+08	2.8888e+08	2.51007e+08	2.03676e+08	1.99593e+08	2.10011e+08
Amino Acids	ASN	M+01	EAA	TRUE	area	0	928076	275090	114211	723590	593488	221427	955939	723248	0	356633	53363.8	0	479430	0	0	0	0
Amino Acids	ASN	M+03	EAA	TRUE	area	0	0	54842.5	0	0	0	0	0	0	0	76410.4	0	0	0	0	0	0	0
Amino Acids	ASP	M+00	EAA	TRUE	area	2.2163e+08	2.09296e+08	2.09939e+08	2.73547e+08	2.64025e+08	2.64674e+08	2.23459e+08	2.09781e+08	2.05528e+08	1.79416e+08	1.67213e+08	1.66646e+08	2.40832e+08	2.47977e+08	2.52258e+08	1.694e+08	1.59952e+08	1.6329e+08
Amino Acids	ASP	M+01	EAA	TRUE	area	176919	87276.8	0	6.85144e+06	6.53554e+06	6.64153e+06	3.12954e+06	2.94341e+06	2.65964e+06	45837.7	35216.5	0	4.90692e+06	5.3153e+06	5.26657e+06	1.69707e+06	1.75987e+06	1.52416e+06
Amino Acids	ASP	M+02	EAA	TRUE	area	0	4013.4	0	1.44763e+07	1.45186e+07	1.40124e+07	6.04709e+06	5.65944e+06	5.96112e+06	8017.89	1873.74	0	1.10766e+07	1.21381e+07	1.17968e+07	2.83296e+06	2.66937e+06	2.67284e+06
Amino Acids	ASP	M+03	EAA	TRUE	area	0	0	0	1.77408e+06	1.8953e+06	1.94493e+06	517691	430840	516715	0	0	0	1.31568e+06	1.36488e+06	1.55869e+06	212124	153654	201020
Amino Acids	ASP	M+04	EAA	TRUE	area	0	0	0	89681	50996.1	168362	3134.73	0	0	0	0	0	62047.6	22538.9	52981.5	0	0	7197.69
Amino Acids	b-ALA	M+00	EAA	TRUE	area	3.43654e+07	2.77468e+07	3.1331e+07	2.92381e+07	2.85957e+07	3.05595e+07	2.30875e+07	1.7898e+07	1.88223e+07	2.83181e+07	3.49447e+07	3.19587e+07	3.97829e+07	3.57075e+07	2.87289e+07	2.30793e+07	2.0485e+07	2.17672e+07
Amino Acids	b-ALA	M+01	EAA	TRUE	area	42759	0	51580.1	0	132433	0	0	0	0	0	294997	18791.8	289941	108861	0	250455	0	16085.5
Amino Acids	CYS	M+00	EAA	TRUE	area	87632.6	27729	39351.3	835287	687446	195838	218396	44624.3	137508	206057	156217	46043.6	212115	345955	287639	133579	61300.9	27530.5
Amino Acids	Cystine	M+00	EAA	TRUE	area	394728	0	34544.9	4.08998e+06	4.75612e+06	1.61748e+06	190469	338431	1.21371e+06	154258	713169	37296.7	1.18542e+07	5.78377e+06	3.2065e+06	153312	338820	62313.1
Amino Acids	Cystine	M+01	EAA	TRUE	area	0	0	0	79785.5	138480	0	0	0	0	0	17174.1	0	476082	168010	37877.7	0	0	0
Amino Acids	GLN	M+00	EAA	TRUE	area	8.65236e+09	7.64928e+09	7.55182e+09	6.46513e+09	5.95348e+09	5.6797e+09	8.56289e+09	7.45688e+09	7.56331e+09	8.37848e+09	9.45684e+09	7.26177e+09	9.02831e+09	8.44995e+09	7.66318e+09	7.77693e+09	8.81747e+09	7.70955e+09
Amino Acids	GLN	M+01	EAA	TRUE	area	0	7.98696e+06	402838	0	6.16588e+06	0	2.50918e+06	1.31352e+06	3.05247e+06	0	1.10584e+07	0	0	99366.6	4.95439e+06	6.87424e+06	6.71921e+06	0
Amino Acids	GLN	M+02	EAA	TRUE	area	663688	0	0	2.35767e+06	2.25723e+06	1.27442e+06	1.87297e+06	1.97186e+06	1.57351e+06	0	0	59849.1	2.33903e+06	2.56824e+06	1.97387e+06	1.38945e+06	1.04483e+06	1.12204e+06
Amino Acids	GLN	M+04	EAA	TRUE	area	79306.8	0	0	149661	40015.2	0	0	0	0	0	0	0	0	0	0	0	0	0
Amino Acids	GLU	M+00	EAA	TRUE	area	3.43835e+09	3.51396e+09	3.47728e+09	2.48216e+09	2.19432e+09	2.39481e+09	2.98669e+09	3.06938e+09	3.0453e+09	3.34509e+09	3.55677e+09	3.84756e+09	2.62085e+09	2.87708e+09	2.91086e+09	2.89299e+09	2.59101e+09	2.99169e+09
Amino Acids	GLU	M+01	EAA	TRUE	area	1.45503e+06	0	1.8192e+06	3.30273e+07	3.17797e+07	3.74275e+07	2.86527e+07	2.96112e+07	2.82116e+07	4.61967e+06	0	2.4158e+06	3.19558e+07	3.81279e+07	3.80488e+07	2.5446e+07	1.73066e+07	6.75086e+06
Amino Acids	GLU	M+02	EAA	TRUE	area	0	6817.01	0	1.82038e+08	1.67253e+08	1.71288e+08	1.20114e+08	1.20526e+08	1.33222e+08	646568	0	257244	1.70554e+08	2.00294e+08	1.91402e+08	9.89271e+07	9.23468e+07	9.2778e+07
Amino Acids	GLU	M+03	EAA	TRUE	area	0	0	0	2.04647e+07	2.10273e+07	2.53761e+07	1.19071e+07	1.01606e+07	1.07248e+07	0	0	0	1.98385e+07	2.31672e+07	2.18977e+07	6.14041e+06	6.08304e+06	6.89736e+06
Amino Acids	GLU	M+04	EAA	TRUE	area	0	0	0	1.07194e+07	1.24371e+07	1.27759e+07	4.5584e+06	4.15401e+06	4.70789e+06	0	0	0	1.02919e+07	1.2166e+07	1.14875e+07	2.37475e+06	3.42054e+06	2.64199e+06
Amino Acids	GLU	M+05	EAA	TRUE	area	0	0	0	942814	527796	864221	0	91056.1	117299	0	0	0	238386	568724	83818.8	0	155483	0
Amino Acids	GLY	M+00	EAA	TRUE	area	3.89499e+07	3.65927e+07	3.52212e+07	3.08684e+07	3.38221e+07	3.39231e+07	3.35894e+07	3.50003e+07	3.40371e+07	3.48459e+07	3.96316e+07	3.43597e+07	4.65676e+07	4.06429e+07	3.20137e+07	3.2945e+07	3.24747e+07	3.49234e+07
Amino Acids	GLY	M+01	EAA	TRUE	area	0	13884.8	83453.7	0	182263	156494	292456	0	305160	0	0	35397.4	76663.7	91593.9	36391.1	0	44210.2	0
Amino Acids	GLY	M+02	EAA	TRUE	area	0	0	0	0	63160.1	0	0	0	0	0	0	0	0	0	0	0	0	0
Amino Acids	HIS	M+00	EAA	TRUE	area	1.31147e+08	1.68726e+08	1.79096e+08	1.49344e+08	2.14105e+08	2.56455e+08	1.21683e+08	1.84629e+08	2.57732e+08	1.11975e+08	1.77763e+08	1.79421e+08	2.26415e+08	2.71736e+08	2.31884e+08	1.28984e+08	1.29117e+08	1.74034e+08
Amino Acids	HIS	M+01	EAA	TRUE	area	86338.9	0	0	0	358710	0	0	0	0	286492	2573.47	0	1.29351e+06	0	0	101690	0	41012
Amino Acids	HIS	M+02	EAA	TRUE	area	0	28643.3	23847.9	12603.4	24541.8	0	26087.2	0	6326.83	0	0	0	15732.9	139873	76908.5	2184.24	0	6557.34
Amino Acids	HIS	M+03	EAA	TRUE	area	0	0	0	0	0	10053.5	0	0	11453.2	0	0	0	0	0	0	25761.1	0	15430.4
Amino Acids	HIS	M+05	EAA	TRUE	area	0	0	0	12876.3	0	0	0	0	0	0	0	0	0	13364.7	0	0	23832.7	0
Amino Acids	ILE	M+00	EAA	TRUE	area	1.71299e+09	1.59189e+09	1.63696e+09	1.56167e+09	1.59715e+09	1.60226e+09	1.65571e+09	1.67472e+09	1.64646e+09	1.7913e+09	1.69953e+09	1.72672e+09	1.71761e+09	1.69965e+09	1.70528e+09	1.75856e+09	1.73462e+09	1.70964e+09
Amino Acids	ILE	M+01	EAA	TRUE	area	485244	907794	0	522126	0	0	0	0	0	1.67841e+06	0	0	0	0	0	487983	0	0
Amino Acids	ILE	M+02	EAA	TRUE	area	0	125329	0	0	74153.7	0	0	0	19688.1	179580	0	133060	51095.5	0	841.305	113596	0	7814.57
Amino Acids	LEU	M+00	EAA	TRUE	area	5.6353e+08	6.15675e+08	5.92501e+08	4.85003e+08	5.27768e+08	5.58348e+08	6.33044e+08	5.88318e+08	5.06128e+08	5.56693e+08	5.59353e+08	5.91671e+08	4.66834e+08	4.78844e+08	4.9347e+08	6.01326e+08	5.96175e+08	5.62044e+08
Amino Acids	LEU	M+01	EAA	TRUE	area	0	612090	0	198757	0	0	0	0	0	0	0	1.37234e+06	747803	0	811841	0	0	0
Amino Acids	LEU	M+02	EAA	TRUE	area	0	171285	0	0	0	0	0	0	0	0	0	128993	0	0	0	80244	584.597	0
Amino Acids	LEU	M+04	EAA	TRUE	area	0	0	0	0	0	0	0	0	0	0	0	0	59926.5	0	0	0	0	0
Amino Acids	LYS	M+00	EAA	TRUE	area	5.4373e+07	4.67757e+07	4.87453e+07	7.61421e+07	9.84011e+07	7.97681e+07	5.46756e+07	6.3016e+07	9.41073e+07	4.86997e+07	5.73755e+07	5.59875e+07	1.07591e+08	8.89342e+07	9.1199e+07	5.72041e+07	6.03482e+07	6.58982e+07
Amino Acids	LYS	M+01	EAA	TRUE	area	0	203147	0	213837	515895	389203	0	0	454226	0	0	74179.6	575597	409920	73085.5	43603	313760	0
Amino Acids	LYS	M+02	EAA	TRUE	area	0	0	287.002	5911.11	28203.8	11189.8	1349.42	0	46617.8	0	0	13389.5	0	0	0	0	0	10671.9
Amino Acids	MET	M+00	EAA	TRUE	area	8.62819e+08	8.3193e+08	8.50133e+08	8.30985e+08	8.66527e+08	8.74939e+08	8.82885e+08	8.48664e+08	8.48207e+08	8.62884e+08	8.60488e+08	8.40759e+08	8.35301e+08	8.25389e+08	8.26922e+08	8.77247e+08	8.71295e+08	8.89323e+08
Amino Acids	MET	M+01	EAA	TRUE	area	79332.4	0	510791	0	559044	480960	1e+06	564282	0	233863	0	0	403870	0	50351.4	332039	231202	87910.1
Amino Acids	MET	M+02	EAA	TRUE	area	0	0	55924.7	22748.3	0	0	0	0	130776	0	0	249.494	38691.5	0	0	0	39882.6	0
Amino Acids	MET	M+04	EAA	TRUE	area	0	0	8021.92	0	0	0	0	0	0	0	0	0	0	0	0	0	4690.95	0
Amino Acids	PHE	M+00	EAA	TRUE	area	5.3353e+08	5.55365e+08	5.34457e+08	4.59492e+08	4.12411e+08	4.30018e+08	5.28735e+08	4.994e+08	4.32269e+08	5.37638e+08	4.87227e+08	5.22401e+08	4.27889e+08	4.27966e+08	4.35712e+08	4.84239e+08	4.91495e+08	4.77267e+08
Amino Acids	PHE	M+01	EAA	TRUE	area	461500	1.68231e+06	0	0	0	1.35774e+06	1.00284e+06	2.30888e+06	1.00382e+06	0	1.03146e+06	0	0	0	1.39635e+06	34930.4	0	644272
Amino Acids	PHE	M+02	EAA	TRUE	area	30193.9	168054	0	0	0	0	76032.2	95816.9	0	44354.3	0	0	0	0	0	0	0	0
Amino Acids	PHE	M+03	EAA	TRUE	area	4022.94	4265.47	419.682	0	0	11157.4	4849.61	0	0	0	0	16276.8	0	16841.4	10967.3	0	960.352	26626.3
Amino Acids	PHE	M+08	EAA	TRUE	area	33897.5	7962.76	0	172665	879354	330463	0	0	0	0	607242	16995.3	1.42615e+06	0	328257	101986	632443	314276
Amino Acids	PHE	M+09	EAA	TRUE	area	0	0	0	0	16215.3	0	0	8065.06	0	13608.2	0	12562.5	0	0	0	12093.1	0	0
Amino Acids	PRO	M+00	EAA	TRUE	area	1.49353e+10	1.47034e+10	1.42739e+10	1.40898e+10	1.35107e+10	1.44554e+10	1.42327e+10	1.31224e+10	1.2971e+10	1.6905e+10	1.74393e+10	1.57184e+10	1.5997e+10	1.63764e+10	1.70313e+10	1.46981e+10	1.55612e+10	1.52589e+10
Amino Acids	PRO	M+01	EAA	TRUE	area	0	0	1.25475e+06	1.05481e+08	9.36401e+07	1.0631e+08	6.46433e+07	6.7186e+07	6.10252e+07	746367	521194	2.11898e+06	1.03729e+08	1.20781e+08	1.20186e+08	6.78195e+07	7.18788e+07	7.08002e+07
Amino Acids	PRO	M+02	EAA	TRUE	area	0	222737	0	6.83292e+08	6.71403e+08	7.257e+08	3.93491e+08	3.69311e+08	3.86612e+08	413528	0	206979	7.96379e+08	8.54781e+08	8.75939e+08	3.46988e+08	3.76374e+08	3.69157e+08
Amino Acids	PRO	M+03	EAA	TRUE	area	0	0	0	7.15903e+07	7.31483e+07	7.92542e+07	3.16776e+07	3.12915e+07	3.40732e+07	0	0	0	8.08816e+07	8.71655e+07	8.75598e+07	2.77726e+07	2.96161e+07	2.87144e+07
Amino Acids	PRO	M+04	EAA	TRUE	area	0	0	0	3.62089e+07	3.71298e+07	4.08462e+07	1.35422e+07	1.33858e+07	1.45179e+07	0	0	0	4.00531e+07	4.60317e+07	4.51166e+07	1.14173e+07	1.19003e+07	1.15836e+07
Amino Acids	PRO	M+05	EAA	TRUE	area	0	0	0	3.97446e+06	0	4.68892e+06	402874	451767	745684	0	0	0	4.74761e+06	4.62314e+06	4.37595e+06	148192	0	66233.7
Amino Acids	SER	M+00	EAA	TRUE	area	1.59548e+08	1.81028e+08	1.70845e+08	1.83413e+08	2.06339e+08	2.17691e+08	1.68688e+08	1.63952e+08	2.00894e+08	1.37488e+08	1.57627e+08	1.51326e+08	2.32435e+08	2.15637e+08	1.84187e+08	1.31266e+08	1.30988e+08	1.38232e+08
Amino Acids	SER	M+01	EAA	TRUE	area	123677	874460	0	0	602944	311614	0	680276	829412	21097	0	0	1.16445e+06	297544	23685.8	0	0	0
Amino Acids	THR	M+00	EAA	TRUE	area	2.84969e+08	3.10716e+08	3.17519e+08	5.77941e+08	4.16268e+08	3.38502e+08	2.69417e+08	3.10023e+08	2.99312e+08	2.55155e+08	2.90646e+08	2.4285e+08	2.81281e+08	3.31607e+08	2.94589e+08	2.37086e+08	2.65195e+08	2.65955e+08
Amino Acids	THR	M+01	EAA	TRUE	area	0	1.05443e+06	0	0	580468	192958	0	0	1.31788e+07	0	693914	253464	0	723588	305763	359851	0	24550.7
Amino Acids	THR	M+02	EAA	TRUE	area	44010.2	32353.7	27754.9	0	94708.1	0	0	0	54060.6	0	0	0	0	107367	0	54262.9	0	0
Amino Acids	TRP	M+00	EAA	TRUE	area	1.69936e+08	1.68939e+08	1.62232e+08	1.69639e+08	1.77408e+08	1.72229e+08	1.69922e+08	1.70361e+08	1.70555e+08	1.77247e+08	1.68793e+08	1.61003e+08	1.82596e+08	1.72665e+08	1.8068e+08	1.81115e+08	1.71907e+08	1.72485e+08
Amino Acids	TRP	M+01	EAA	TRUE	area	465194	93210.3	372249	911195	691452	557800	579319	789951	573336	0	19985.9	0	0	346815	59201.6	26640	87959.6	108418
Amino Acids	TRP	M+02	EAA	TRUE	area	28834.6	22583.6	0	91781.9	0	0	27449.5	59865.9	120909	0	0	0	0	60743.8	62879.1	34699.7	0	0
Amino Acids	TRP	M+03	EAA	TRUE	area	0	22507.9	0	0	0	0	0	0	0	0	0	0	0	5328.77	0	0	0	0
Amino Acids	TRP	M+05	EAA	TRUE	area	0	0	0	0	0	0	9649.93	0	7380.92	11196.7	0	0	0	0	9928.37	0	0	0
Amino Acids	TYR	M+00	EAA	TRUE	area	3.59081e+08	3.62828e+08	3.28256e+08	2.75853e+08	2.6357e+08	2.36386e+08	2.99229e+08	3.28643e+08	3.32749e+08	3.75078e+08	3.25396e+08	3.45751e+08	2.81909e+08	2.70249e+08	3.2025e+08	3.65472e+08	3.46929e+08	3.61087e+08
Amino Acids	TYR	M+01	EAA	TRUE	area	111026	6675.28	0	306935	0	199913	0	243382	82399.6	0	222632	23990.1	0	0	127349	0	0	601440
Amino Acids	TYR	M+02	EAA	TRUE	area	67473.6	57304	0	0	11769.9	0	41021.5	22554.4	49826.4	0	0	84362.3	16818.2	0	11558.1	13335.1	103717	44831.3
Amino Acids	TYR	M+03	EAA	TRUE	area	0	0	6208.85	0	103245	3514.57	0	0	0	11904.1	0	0	103858	839.153	6658.57	15494.6	26590.1	7139.19
Amino Acids	TYR	M+04	EAA	TRUE	area	0	11044.5	0	0	0	0	0	0	0	0	0	0	0	0	0	0	0	0
Amino Acids	TYR	M+05	EAA	TRUE	area	0	0	0	0	0	0	0	0	20267.9	0	0	0	0	0	0	0	0	0
Amino Acids	VAL	M+00	EAA	TRUE	area	6.27737e+08	6.492e+08	6.19799e+08	6.27817e+08	6.26479e+08	6.27113e+08	6.22173e+08	5.97232e+08	6.72012e+08	5.99137e+08	6.38746e+08	6.19971e+08	6.92366e+08	6.4067e+08	6.82312e+08	6.17551e+08	6.2117e+08	6.25648e+08
Amino Acids	VAL	M+01	EAA	TRUE	area	0	903772	257737	0	0	313063	676806	0	0	0	0	0	0	0	0	309005	0	489712
Amino Acids	VAL	M+02	EAA	TRUE	area	60346.5	62071.7	24746.7	0	34317.2	0	0	16379	30521.2	0	0	0	21070.4	0	27167	0	8931.02	0
Carnitines	14.0Myristoyl-L-carnitine	M+00	EAA	TRUE	area	2.28013e+06	2.4236e+06	2.18432e+06	1.6155e+06	1.53654e+06	682857	834258	1.14324e+06	356609	2.51053e+06	1.73832e+06	1.90833e+06	1.88108e+06	2.25397e+06	1.70961e+06	1.09644e+06	858393	1.09163e+06
Carnitines	14.0Myristoyl-L-carnitine	M+01	EAA	TRUE	area	0	79399.6	59683.4	0	0	0	0	0	0	0	0	0	0	0	9043.32	0	0	0
Carnitines	14.0Myristoyl-L-carnitine	M+02	EAA	TRUE	area	0	0	0	0	0	0	0	0	0	0	0	0	0	35701.8	0	0	0	0
Carnitines	14.0Myristoyl-L-carnitine	M+05	EAA	TRUE	area	56803.7	0	1504.87	5667.48	0	25894.2	9525.13	0	0	0	0	0	0	0	0	6420.69	0	20236.7
Carnitines	14.0Myristoyl-L-carnitine	M+10	EAA	TRUE	area	0	0	0	0	0	0	0	0	0	16250.9	0	0	0	0	0	0	0	0
Carnitines	14.0Myristoyl-L-carnitine	M+13	EAA	TRUE	area	0	0	0	0	0	0	0	26279	0	0	0	0	0	0	0	0	0	0
Carnitines	14.0Myristoyl-L-carnitine	M+14	EAA	TRUE	area	0	0	0	1.06837e+06	999998	907416	562654	764325	779117	0	0	0	550091	985827	696736	274302	514205	475617
Carnitines	14.0Myristoyl-L-carnitine	M+15	EAA	TRUE	area	0	0	0	0	0	0	0	0	16892.5	0	0	0	0	50874.3	0	0	0	0
Carnitines	14.0Myristoyl-L-carnitine	M+21	EAA	TRUE	area	0	0	0	0	0	0	23537.2	28895	0	0	0	0	0	0	0	0	0	0
Carnitines	16.0Palmitoyl-L-carnitine	M+00	EAA	TRUE	area	2.29028e+06	2.43085e+06	1.89443e+06	1.19102e+06	1.03076e+06	769735	156572	470660	248806	3.57332e+06	922354	1.59222e+06	1.3461e+06	2.30936e+06	1.05963e+06	229904	93889.9	257188
Carnitines	16.0Palmitoyl-L-carnitine	M+01	EAA	TRUE	area	27322.5	25134.9	0	0	0	0	0	0	0	83567.3	0	35941.7	0	0	0	0	0	0
Carnitines	16.0Palmitoyl-L-carnitine	M+03	EAA	TRUE	area	16689.3	0	0	0	0	0	0	13309.9	0	0	0	0	55641.2	0	0	0	0	0
Carnitines	16.0Palmitoyl-L-carnitine	M+04	EAA	TRUE	area	11346.9	0	0	0	0	0	0	54928.8	0	0	0	0	30503.3	0	0	0	25298.5	0
Carnitines	16.0Palmitoyl-L-carnitine	M+05	EAA	TRUE	area	0	0	0	0	0	0	0	0	0	0	0	0	0	36566	0	0	0	50929.5
Carnitines	16.0Palmitoyl-L-carnitine	M+08	EAA	TRUE	area	0	0	0	0	746150	0	0	327240	0	506214	0	0	0	701148	0	0	0	0
Carnitines	16.0Palmitoyl-L-carnitine	M+09	EAA	TRUE	area	0	0	0	0	38107.3	0	0	0	0	0	0	0	80499.5	0	0	0	0	0
Carnitines	16.0Palmitoyl-L-carnitine	M+14	EAA	TRUE	area	0	0	0	0	0	0	0	0	0	0	0	0	0	31035.3	0	0	0	0
Carnitines	16.0Palmitoyl-L-carnitine	M+15	EAA	TRUE	area	0	0	0	441725	267265	267446	0	19719.3	22227.2	0	0	0	63822.2	752497	241258	0	0	43456
Carnitines	16.0Palmitoyl-L-carnitine	M+16	EAA	TRUE	area	0	0	0	6.72995e+06	5.59585e+06	4.06371e+06	996901	1.97785e+06	1.70029e+06	0	0	0	5.6795e+06	9.91072e+06	5.5552e+06	1.03754e+06	910878	1.21208e+06
Carnitines	16.0Palmitoyl-L-carnitine	M+17	EAA	TRUE	area	0	0	0	418648	170910	142013	0	48804	49712.4	0	0	0	134048	494926	199920	15870.9	0	0
Carnitines	16.0Palmitoyl-L-carnitine	M+23	EAA	TRUE	area	0	0	14794.7	4257.6	0	0	0	0	0	0	0	0	0	0	0	0	0	0
Carnitines	18.1Oleoyl-L-carnitine	M+00	EAA	TRUE	area	1.11819e+06	1.14874e+06	932969	2.18452e+06	1.60797e+06	979455	336160	373689	427790	1.98679e+06	559305	891605	1.91975e+06	3.29541e+06	1.89987e+06	499936	442611	453635
Carnitines	18.1Oleoyl-L-carnitine	M+01	EAA	TRUE	area	10966.4	96726.3	0	189030	121198	0	0	0	0	69064.8	0	0	67555.7	208846	73928.9	0	36328.1	0
Carnitines	18.1Oleoyl-L-carnitine	M+02	EAA	TRUE	area	0	0	0	0	0	0	0	0	0	0	0	0	0	0	0	0	12588.1	0
Carnitines	18.1Oleoyl-L-carnitine	M+04	EAA	TRUE	area	0	0	0	0	0	21175.8	0	0	0	0	0	0	0	0	0	0	0	0
Carnitines	18.1Oleoyl-L-carnitine	M+08	EAA	TRUE	area	0	0	0	0	0	0	0	6895.51	0	0	36605	0	0	0	0	0	0	3332.59
Carnitines	18.1Oleoyl-L-carnitine	M+23	EAA	TRUE	area	0	0	0	0	13707.9	0	26532.1	0	35387.9	0	0	0	0	0	25825.7	0	0	0
Carnitines	18.1Oleoyl-L-carnitine	M+19	EAA	TRUE	area	0	0	0	0	0	0	0	0	0	17926.4	0	9855.87	0	0	0	0	0	12251.5
Carnitines	18.1Oleoyl-L-carnitine	M+20	EAA	TRUE	area	14829.6	0	0	0	0	0	0	0	0	0	0	0	0	0	0	0	0	13567.7
Carnitines	18.1Oleoyl-L-carnitine	M+24	EAA	TRUE	area	0	0	0	0	0	0	0	0	38140.1	0	0	0	0	0	0	0	0	0
Carnitines	2.0Acetyl-L-carnitine	M+00	EAA	TRUE	area	3.05048e+08	2.88465e+08	2.8369e+08	1.98804e+08	1.80624e+08	2.04688e+08	2.32848e+08	2.03877e+08	1.58414e+08	2.89882e+08	2.43014e+08	2.76789e+08	1.66071e+08	1.78055e+08	2.46745e+08	2.55012e+08	2.36946e+08	2.5547e+08
Carnitines	2.0Acetyl-L-carnitine	M+01	EAA	TRUE	area	691920	0	299503	0	0	0	0	0	0	205440	43421.9	0	18337.6	0	0	0	0	0
Carnitines	2.0Acetyl-L-carnitine	M+02	EAA	TRUE	area	86262.4	44035.2	41171.5	2.54902e+07	2.45002e+07	2.89986e+07	2.67654e+07	2.41675e+07	1.86074e+07	268223	0	0	2.22147e+07	2.32547e+07	3.08638e+07	2.95018e+07	2.75817e+07	2.84404e+07
Carnitines	2.0Acetyl-L-carnitine	M+03	EAA	TRUE	area	18895.3	0	0	1.09375e+06	1.23151e+06	1.49618e+06	1.15887e+06	1.345e+06	838646	0	0	0	862920	1.1128e+06	1.41836e+06	1.95579e+06	1.69966e+06	1.49058e+06
Carnitines	2.0Acetyl-L-carnitine	M+09	EAA	TRUE	area	0	0	12620	0	0	0	0	0	0	0	0	0	0	0	24158.4	21442.6	0	0
Carnitines	3.0Propionyl-L-carnitine	M+00	EAA	TRUE	area	6.05258e+07	6.41842e+07	5.89903e+07	4.94156e+07	5.25627e+07	4.97928e+07	4.67859e+07	5.06446e+07	3.74446e+07	5.91115e+07	4.95251e+07	6.04589e+07	3.15507e+07	3.72258e+07	4.62667e+07	5.26916e+07	5.50641e+07	5.48856e+07
Carnitines	3.0Propionyl-L-carnitine	M+01	EAA	TRUE	area	0	17225.6	0	678750	478966	679404	265165	215640	244132	11496.6	101776	0	222125	451025	573598	413712	515882	179013
Carnitines	3.0Propionyl-L-carnitine	M+02	EAA	TRUE	area	0	4401.13	27825.2	197882	168298	155135	47452.5	0	9862.15	0	0	33197.7	18867.7	8399.73	46753.9	28697.3	29976.3	0
Carnitines	3.0Propionyl-L-carnitine	M+03	EAA	TRUE	area	0	0	0	0	30208.2	0	0	0	0	0	0	0	0	0	0	0	0	0
Carnitines	3.0Propionyl-L-carnitine	M+05	EAA	TRUE	area	0	0	0	0	0	0	0	14068.6	0	0	0	0	0	0	0	0	0	0
Carnitines	3-HydroxybutanoicAcid(BHBA)	M+00	EAA	TRUE	area	504227	526176	502183	556448	486039	478126	504566	496852	588825	598135	575868	517498	707788	773577	545374	551167	660018	498806
Carnitines	3-HydroxybutanoicAcid(BHBA)	M+01	EAA	TRUE	area	0	5323.56	2875.48	0	0	0	0	0	0	0	0	0	0	0	0	338.779	931.367	0
Carnitines	4.0Butyryl-L-carnitine	M+00	EAA	TRUE	area	2.13986e+08	2.05015e+08	2.11982e+08	7.74046e+07	7.74333e+07	7.54182e+07	1.15956e+08	1.18401e+08	8.68414e+07	2.52146e+08	2.15565e+08	2.43945e+08	5.57283e+07	6.67121e+07	8.59144e+07	1.9172e+08	1.75645e+08	1.77888e+08
Carnitines	4.0Butyryl-L-carnitine	M+01	EAA	TRUE	area	168237	0	0	0	0	0	0	0	0	309564	26219.2	0	0	0	0	0	0	0
Carnitines	4.0Butyryl-L-carnitine	M+02	EAA	TRUE	area	61940.8	3785.31	9990.61	1.73242e+07	1.83192e+07	1.78335e+07	1.37848e+07	1.46532e+07	1.20454e+07	0	13326.7	0	1.11489e+07	1.44631e+07	1.86004e+07	1.57748e+07	1.55048e+07	1.6007e+07
Carnitines	4.0Butyryl-L-carnitine	M+03	EAA	TRUE	area	0	0	0	1.77229e+06	1.89173e+06	1.76413e+06	1.38172e+06	1.35745e+06	1.04045e+06	0	0	0	1.10147e+06	1.48921e+06	1.91803e+06	1.44263e+06	1.38907e+06	1.4273e+06
Carnitines	4.0Butyryl-L-carnitine	M+04	EAA	TRUE	area	0	0	0	1.59763e+07	1.75233e+07	1.66729e+07	8.47035e+06	9.12903e+06	7.87206e+06	0	0	8604.24	9.35591e+06	1.18311e+07	1.54239e+07	7.22793e+06	6.82558e+06	6.87703e+06
Carnitines	4.0Butyryl-L-carnitine	M+05	EAA	TRUE	area	0	0	0	860041	1.01021e+06	1.00411e+06	450494	466272	434668	0	0	0	479576	596104	898052	324796	374892	313044
Carnitines	6.0Hexanoyl-L-carnitine	M+00	EAA	TRUE	area	4.60292e+07	6.26555e+07	4.28765e+07	4.48572e+07	4.99587e+07	4.63202e+07	3.97931e+07	4.11644e+07	4.0649e+07	4.42457e+07	6.15283e+07	4.1269e+07	9.25866e+07	6.2971e+07	4.99448e+07	3.58198e+07	4.80736e+07	3.69698e+07
Carnitines	6.0Hexanoyl-L-carnitine	M+01	EAA	TRUE	area	0	0	586459	155131	0	466402	0	0	812726	0	0	904805	0	0	0	211376	0	630228
Carnitines	6.0Hexanoyl-L-carnitine	M+02	EAA	TRUE	area	0	0	5447.56	19348.6	0	47375.1	29284.7	0	0	28535.7	7130.06	25453.6	0	25359.7	0	51936.7	0	0
Carnitines	6.0Hexanoyl-L-carnitine	M+03	EAA	TRUE	area	34415.5	75452.1	0	0	0	0	0	0	99428.5	0	0	0	0	2431.11	4606.85	69879	0	0
Carnitines	6.0Hexanoyl-L-carnitine	M+08	EAA	TRUE	area	0	0	149320	0	0	0	0	0	0	0	0	31190	0	0	0	0	0	0
Carnitines	6.0Hexanoyl-L-carnitine	M+09	EAA	TRUE	area	0	0	0	0	0	0	0	0	0	0	0	29602.6	0	13296.9	0	0	0	0
Carnitines	6.0Hexanoyl-L-carnitine	M+10	EAA	TRUE	area	0	25748.9	1357.34	0	0	0	0	0	0	4893.46	0	0	0	0	0	0	0	0
Carnitines	6.0Hexanoyl-L-carnitine	M+06	EAA	TRUE	area	0	0	0	0	0	14450.4	15266.9	25207.4	19771.8	0	0	0	0	0	0	117594	37462.2	23918.6
Carnitines	Acetoacetate	M+00	EAA	TRUE	area	1.57915e+06	1.71656e+06	1.80408e+06	695871	652714	496500	906419	1.43484e+06	1.43404e+06	3.72768e+06	2.0542e+06	1.61496e+06	1.24814e+06	1.8047e+06	682886	1.61825e+06	1.65083e+06	1.56904e+06
Carnitines	Acetoacetate	M+01	EAA	TRUE	area	8460.4	4943.66	0	21097.3	11773.2	24026.2	16767.9	31069.6	38746.9	10511.2	0	0	50201.6	92281.3	17089	13932.2	29297.6	25061
Carnitines	Acetoacetate	M+02	EAA	TRUE	area	0	0	0	0	0	0	0	0	0	0	0	0	5760.55	0	0	0	0	0
Carnitines	Acetoacetate	M+03	EAA	TRUE	area	104216	0	161408	0	112193	0	0	187276	0	0	0	14664.3	0	0	31468.9	0	0	0
Carnitines	FAD	M+00	EAA	TRUE	area	77977.6	92782.2	61019.9	55924.4	37862.5	35927.1	39180.4	79038.3	47866.1	91156.9	42446.4	69721.6	12591.6	459.756	37898.8	93778.9	81158.5	71923.3
Carnitines	FAD	M+01	EAA	TRUE	area	0	0	3862.9	0	0	0	2595.98	2483.71	7714.9	4005.93	0	383.116	0	5130.78	0	621.774	3709.87	10571.4
Carnitines	FAD	M+02	EAA	TRUE	area	0	0	1816.54	0	0	0	0	0	0	0	0	0	0	0	0	0	0	0
Carnitines	Glycerol	M+00	EAA	TRUE	area	879838	1.01761e+06	737014	1.13532e+06	1.13008e+06	1.0653e+06	741923	676504	804285	1.0151e+06	1.06586e+06	925989	1.21285e+06	1.27413e+06	1.19696e+06	1.79969e+06	951471	936447
Carnitines	Glycerol	M+01	EAA	TRUE	area	0	0	0	0	3244.36	1681.09	0	0	0	1965.81	1031.04	2937.76	0	0	11.5616	7336.27	0	5102.29
Carnitines	Glycerol-3P	M+00	EAA	TRUE	area	6.25701e+07	5.82764e+07	5.77253e+07	2.18178e+07	1.82106e+07	1.95355e+07	2.95765e+07	3.07792e+07	2.19003e+07	6.85798e+07	6.13856e+07	7.25076e+07	1.52215e+07	2.10673e+07	2.71424e+07	4.80184e+07	4.948e+07	5.01522e+07
Carnitines	Glycerol-3P	M+01	EAA	TRUE	area	0	59145	32829.9	0	0	0	0	0	0	84641.9	0	0	0	0	0	61178.5	0	0
Carnitines	Glycerol-3P	M+02	EAA	TRUE	area	0	0	0	0	3399.53	0	0	0	0	0	2857.68	0	0	0	2468.94	1478.33	0	0
Carnitines	Glycerol-3P	M+03	EAA	TRUE	area	0	0	6188.48	0	0	3281.73	0	0	0	0	0	0	0	0	0	0	0	0
Carnitines	L-Carnitine	M+00	EAA	TRUE	area	9.57695e+08	9.55291e+08	8.81153e+08	6.28419e+08	6.3316e+08	6.13635e+08	7.56384e+08	6.8827e+08	6.03656e+08	1.04591e+09	8.89227e+08	9.33465e+08	4.48294e+08	5.11073e+08	6.60175e+08	9.25713e+08	9.11709e+08	8.97697e+08
Carnitines	L-Carnitine	M+01	EAA	TRUE	area	651822	0	90034.2	0	0	164290	61858.5	584663	0	413118	0	0	0	0	0	177456	0	0
Carnitines	L-Carnitine	M+02	EAA	TRUE	area	0	5527.87	0	15214.4	0	0	0	33722.3	0	0	112384	98013.2	0	0	0	0	33701.5	105534
Carnitines	L-Carnitine	M+05	EAA	TRUE	area	0	0	8604.63	0	0	0	0	0	0	0	0	0	0	0	0	0	0	0
FA	Palmitate	M+00	EAA	TRUE	area	4.96283e+07	8.32314e+07	6.67302e+07	5.90645e+07	5.75956e+07	4.32213e+07	4.65636e+07	5.68476e+07	4.54159e+07	6.73413e+07	1.16106e+08	6.05004e+07	2.25052e+08	1.12373e+08	7.65956e+07	4.86298e+07	5.47061e+07	4.98942e+07
FA	Palmitate	M+01	EAA	TRUE	area	0	844333	0	0	0	0	0	0	0	337208	379302	0	0	0	0	0	0	0
FA	Palmitate	M+02	EAA	TRUE	area	0	0	0	0	0	0	0	0	0	114819	49979.5	93724.3	0	0	0	0	0	5322.04
FA	Palmitate	M+03	EAA	TRUE	area	0	0	8850.11	0	2511.44	0	0	0	0	0	0	0	0	0	0	0	0	0
FA	Palmitate	M+14	EAA	TRUE	area	0	0	0	63051.3	17737.8	20719.6	8419.18	18250.9	0	0	0	0	0	11892.2	9653.38	0	0	0
FA	Palmitate	M+15	EAA	TRUE	area	0	0	0	1.48445e+06	1.53955e+06	1.41315e+06	781585	1.05459e+06	1.17968e+06	0	0	0	1.79747e+06	1.87626e+06	1.30964e+06	872540	770806	841065
FA	Palmitate	M+16	EAA	TRUE	area	15418.8	0	0	1.97894e+07	2.01402e+07	1.80813e+07	1.11143e+07	1.43151e+07	1.58286e+07	0	0	0	2.25255e+07	2.51229e+07	1.75498e+07	1.20202e+07	1.01249e+07	1.17247e+07
Glycolysis	2P-glycerate	M+00	EAA	TRUE	area	1.77805e+07	1.83847e+07	1.72742e+07	9.94714e+06	1.21998e+07	1.09832e+07	1.46421e+07	1.67231e+07	1.70888e+07	1.51051e+07	1.75296e+07	2.36391e+07	3.67243e+06	4.55665e+06	1.26757e+07	2.15593e+07	2.35991e+07	2.46383e+07
Glycolysis	2P-glycerate	M+01	EAA	TRUE	area	24103.2	0	0	10745.8	0	13598.4	0	47555.4	18926.2	5051.15	0	9607.67	0	0	24058.2	18105	29942.2	24623.5
Glycolysis	Dihydroxyacetone3P	M+00	EAA	TRUE	area	1.0787e+07	1.03185e+07	1.09166e+07	1.19065e+07	1.5457e+07	1.90987e+07	1.65237e+07	1.76053e+07	1.98844e+07	6.6712e+06	9.93095e+06	1.10958e+07	2.63615e+06	2.65934e+06	1.36522e+07	1.4116e+07	1.71262e+07	1.60569e+07
Glycolysis	Dihydroxyacetone3P	M+01	EAA	TRUE	area	13535.1	0	0	0	0	0	983.486	45614.6	28878	0	0	34853.8	0	0	0	0	20912.4	44768.6
Glycolysis	Fructose16bisP	M+00	EAA	TRUE	area	113535	116742	195707	23033.6	83290.9	31518.8	72376.6	680297	185642	133130	175931	177907	14445.9	28754.4	64119.2	273484	330570	213030
Glycolysis	Fructose16bisP	M+01	EAA	TRUE	area	0	0	0	0	0	0	0	10104.8	2447.32	6109.76	0	0	0	0	0	0	0	0
Glycolysis	G6P	M+00	EAA	TRUE	area	1.25798e+06	1.0414e+06	1.02332e+06	912420	953913	907290	1.11955e+06	1.547e+06	1.76021e+06	1.42975e+06	1.27501e+06	1.61319e+06	555442	1.3643e+06	1.27527e+06	2.22601e+06	2.40825e+06	2.61799e+06
Glycolysis	G6P	M+01	EAA	TRUE	area	6951.73	0	0	0	0	0	132.485	8630.69	0	0	3117.7	12489.3	0	0	0	10588.9	12455	12899.7
Glycolysis	Glucose	M+00	EAA	TRUE	area	2.65137e+06	1.13908e+06	1.8348e+06	9.21255e+06	1.26641e+07	8.9873e+06	1.9593e+06	2.79267e+06	8.78523e+06	2.2312e+06	4.2949e+06	2.21932e+06	1.68164e+07	1.46032e+07	1.14534e+07	2.30281e+06	2.87122e+06	3.20068e+06
Glycolysis	Glucose	M+01	EAA	TRUE	area	10951.2	0	0	285932	374443	249755	0	12273.1	243877	0	151870	0	544759	457769	328931	0	21936.4	19738.6
Glycolysis	Glyceraldehyde3P	M+00	EAA	TRUE	area	286277	369875	390917	48950.3	40897.6	0	116879	422519	325416	339552	232231	505874	0	0	91434.2	467768	441264	572018
Glycolysis	HexP	M+00	EAA	TRUE	area	3.27802e+06	3.19679e+06	3.0374e+06	2.45313e+06	2.51214e+06	2.42622e+06	2.91344e+06	3.66253e+06	3.24662e+06	3.51504e+06	3.07954e+06	3.43463e+06	1.55744e+06	1.87668e+06	2.78756e+06	4.10172e+06	4.15055e+06	4.18119e+06
Glycolysis	HexP	M+01	EAA	TRUE	area	0	0	30492.5	0	0	0	0	399.372	0	10619.7	0	20143.7	29869.8	0	3667.99	80746.1	0	21612.9
Glycolysis	HexP	M+02	EAA	TRUE	area	3734.62	12872.9	25851.4	10491.4	11596.5	0	3009.3	0	0	0	1422.8	0	0	0	0	0	0	0
Glycolysis	HexP	M+05	EAA	TRUE	area	0	0	0	0	0	0	0	0	0	0	0	0	0	0	0	0	5914.54	0
Glycolysis	Lactate	M+00	EAA	TRUE	area	4.55161e+08	5.99588e+08	3.27319e+08	3.07965e+08	3.61944e+08	2.8875e+08	3.75782e+08	3.64175e+08	4.73987e+08	5.67107e+08	5.95814e+08	6.2616e+08	3.77957e+08	3.75463e+08	3.84139e+08	6.86275e+08	6.02492e+08	5.8786e+08
Glycolysis	Lactate	M+01	EAA	TRUE	area	0	523414	0	0	0	0	0	211721	351319	595601	256168	498945	0	0	0	1.78385e+06	1.0788e+06	2.05945e+06
Glycolysis	Lactate	M+02	EAA	TRUE	area	0	3599.19	0	123250	160952	123098	17893.4	29149.7	60374.6	2792.15	0	29845	42343	117188	189279	149034	81654.3	126240
Glycolysis	PEP	M+00	EAA	TRUE	area	2.43944e+06	2.55552e+06	2.76102e+06	765003	1.04746e+06	1.78263e+06	2.07769e+06	2.51571e+06	2.71158e+06	1.14209e+06	1.75142e+06	3.96181e+06	894391	731836	1.65242e+06	2.70929e+06	1.47994e+06	2.57256e+06
Glycolysis	PEP	M+01	EAA	TRUE	area	5677.34	6925.74	7035.41	0	0	7716.55	4266.83	6355.91	9429.35	0	0	0	0	0	9993.15	0	5759.05	9862.94
Glycolysis	PEP	M+02	EAA	TRUE	area	0	0	0	0	0	0	0	0	0	64412.6	15600.2	0	1729.73	0	0	0	0	0
Glycolysis	Pyruvate	M+00	EAA	TRUE	area	4.52914e+06	6.03962e+06	2.01698e+06	3.49757e+06	4.50209e+06	3.33001e+06	2.7905e+06	2.1967e+06	4.08027e+06	5.40771e+06	4.47632e+06	4.82593e+06	5.42663e+06	5.41043e+06	3.38796e+06	5.9991e+06	2.85247e+06	3.03204e+06
Glycolysis	Pyruvate	M+01	EAA	TRUE	area	14859.4	4019.34	0	0	0	0	0	0	5139.77	757.032	2885.44	0	0	0	0	4276.17	0	0
PPP	6P-gluconate	M+00	EAA	TRUE	area	206534	197841	291678	114046	107364	97758.7	227047	339624	289156	247111	237961	321165	38368.8	80732.2	139276	404464	342039	522747
PPP	6P-gluconate	M+01	EAA	TRUE	area	0	0	0	0	0	0	0	0	0	0	0	0	0	0	0	0	0	2592.04
PPP	6P-gluconate	M+05	EAA	TRUE	area	0	0	0	0	0	0	4276.77	0	0	0	0	0	0	0	0	0	0	0
PPP	Erythrose4P	M+00	EAA	TRUE	area	98695.7	127988	124409	51845.8	55430.6	100725	275551	163464	229297	165660	104043	162030	4724.17	40986.1	72747.3	183969	178993	176754
PPP	Erythrose4P	M+01	EAA	TRUE	area	0	0	0	0	0	0	2614.54	0	0	0	0	0	0	0	0	0	0	0
PPP	Ribulose5P	M+00	EAA	TRUE	area	1.98908e+06	2.21562e+06	2.40305e+06	1.46692e+06	1.56549e+06	1.96449e+06	2.35538e+06	2.99032e+06	2.75169e+06	3.09042e+06	2.85411e+06	3.64542e+06	1.13806e+06	1.85799e+06	2.60372e+06	3.85644e+06	3.71161e+06	3.94318e+06
PPP	Ribulose5P	M+01	EAA	TRUE	area	0	0	0	0	0	0	0	24164.5	17997.5	4150.74	1072.82	24613.5	0	6978.25	9215.87	12077.7	21337.9	39937.3
PPP	Sedoheptulose7P	M+00	EAA	TRUE	area	2.1257e+06	2.12616e+06	1.97619e+06	1.75979e+06	1.75641e+06	1.58616e+06	1.80377e+06	2.07562e+06	1.68772e+06	2.59398e+06	1.92379e+06	2.42606e+06	1.01576e+06	1.44707e+06	1.91608e+06	2.47336e+06	2.47755e+06	2.47938e+06
PPP	Sedoheptulose7P	M+01	EAA	TRUE	area	263.048	2520.3	0	5692.21	0	0	3612.24	1319.86	5817.02	0	0	15682.4	0	0	0	16293.4	6483.69	6432.84
TCA cycle	AcetylCoA	M+00	EAA	TRUE	area	9673.69	33319.1	19729.3	0	0	0	4102.75	34424.9	12564.5	22644.9	3985.15	14487.5	0	12699.6	15515.8	10997.5	17331.4	13360.9
TCA cycle	AcetylCoA	M+01	EAA	TRUE	area	0	0	1710.93	0	0	0	0	0	0	1852.38	0	0	0	0	0	0	0	0
TCA cycle	a-Ketoglutarate	M+00	EAA	TRUE	area	7.69521e+06	9.3738e+06	8.01561e+06	3.08408e+06	2.64391e+06	2.45962e+06	3.88718e+06	6.38992e+06	7.32615e+06	1.91123e+07	1.13453e+07	7.91652e+06	6.92029e+06	9.76014e+06	3.48585e+06	7.26249e+06	6.68198e+06	8.20733e+06
TCA cycle	a-Ketoglutarate	M+01	EAA	TRUE	area	0	0	5190.72	24618.5	28621.6	17703.1	8714.32	49772.5	54733.9	45215.9	0	0	70872.7	112379	7256.89	45541.3	37243	57424.6
TCA cycle	a-Ketoglutarate	M+02	EAA	TRUE	area	0	0	0	131896	114664	109940	114719	180356	245160	0	0	0	353687	547966	148703	169125	150392	173855
TCA cycle	a-Ketoglutarate	M+03	EAA	TRUE	area	0	0	0	8368.64	0	0	0	0	7293	0	0	0	19794.4	42775.9	0	0	0	4729.24
TCA cycle	a-Ketoglutarate	M+04	EAA	TRUE	area	0	0	0	0	0	0	0	0	0	0	0	0	0	10403.1	0	0	0	0
TCA cycle	a-Ketoglutarate	M+05	EAA	TRUE	area	0	0	3224.22	0	0	0	0	0	0	0	0	0	0	0	0	0	0	5056.67
TCA cycle	cis-Aconitate	M+00	EAA	TRUE	area	8.93641e+06	9.78063e+06	1.08932e+07	3.61179e+06	4.90857e+06	5.25712e+06	7.71523e+06	6.94224e+06	5.41987e+06	8.30351e+06	1.06495e+07	9.95744e+06	2.41904e+06	3.26528e+06	4.19652e+06	8.10025e+06	8.31888e+06	8.43095e+06
TCA cycle	cis-Aconitate	M+01	EAA	TRUE	area	0	0	3752.63	82513.3	136572	107672	120924	91381.5	88079	0	5512.31	11776.1	44561.8	30230.6	43466	56112.2	76065.6	33491.4
TCA cycle	cis-Aconitate	M+02	EAA	TRUE	area	2053.75	0	0	343846	525649	504801	617398	482173	424974	0	0	0	167698	249524	353734	427395	500171	444045
TCA cycle	cis-Aconitate	M+03	EAA	TRUE	area	1863	0	4882.04	18743.3	57465.4	38189.6	44039.1	56951.1	12433.9	0	0	776.852	65557.4	25368.5	27898.5	3743.83	20498.4	12548.7
TCA cycle	cis-Aconitate	M+04	EAA	TRUE	area	0	0	0	0	0	3216.91	0	2192.1	0	0	0	0	0	0	0	0	0	0
TCA cycle	Citrate	M+00	EAA	TRUE	area	2.78687e+08	2.49224e+08	2.40837e+08	9.9207e+07	1.2294e+08	1.16683e+08	1.48785e+08	1.82784e+08	1.60186e+08	2.24091e+08	2.27757e+08	3.28456e+08	1.00743e+08	1.0903e+08	1.27463e+08	2.19331e+08	1.98328e+08	2.10141e+08
TCA cycle	Citrate	M+01	EAA	TRUE	area	0	1.24381e+06	1.41548e+06	1.90065e+06	3.71659e+06	1.89829e+06	1.21719e+06	2.66111e+06	733374	89183.6	0	0	1.31293e+06	1.89245e+06	1.61156e+06	0	770703	358640
TCA cycle	Citrate	M+02	EAA	TRUE	area	0	0	41348.1	1.21638e+07	1.41615e+07	1.34395e+07	1.19233e+07	1.45322e+07	1.34409e+07	0	75713	18591.2	7.96851e+06	1.02772e+07	1.24082e+07	1.33501e+07	1.10571e+07	1.25583e+07
TCA cycle	Citrate	M+03	EAA	TRUE	area	0	2623.82	0	1.21918e+06	1.61926e+06	1.57538e+06	978257	1.19299e+06	1.18349e+06	0	0	0	919202	993230	1.27036e+06	1.05331e+06	939644	951547
TCA cycle	Citrate	M+04	EAA	TRUE	area	0	0	0	558772	672476	727841	436636	579466	504576	0	0	0	353346	447149	609380	406564	324658	350677
TCA cycle	Citrate	M+05	EAA	TRUE	area	0	0	0	75193.6	115244	117483	16294.6	38279.6	41200.7	0	0	0	16511.2	21593.9	70496.8	6428.35	6700.06	0
TCA cycle	Malate	M+00	EAA	TRUE	area	4.34009e+08	4.57011e+08	4.51822e+08	3.25461e+08	3.3086e+08	3.10496e+08	3.64248e+08	3.8242e+08	3.49674e+08	4.45657e+08	3.76246e+08	4.53557e+08	2.35264e+08	2.86631e+08	3.22486e+08	4.37096e+08	4.33735e+08	4.27395e+08
TCA cycle	Malate	M+01	EAA	TRUE	area	0	365764	350721	7.74089e+06	7.49211e+06	6.95108e+06	4.73157e+06	5.47292e+06	4.87368e+06	282018	0	61197.2	4.5516e+06	6.05658e+06	6.85842e+06	5.00482e+06	4.49221e+06	4.97478e+06
TCA cycle	Malate	M+02	EAA	TRUE	area	0	10094.2	2640.7	1.67703e+07	1.79818e+07	1.5934e+07	9.74063e+06	1.06928e+07	1.10215e+07	20797.7	0	4240.05	1.07812e+07	1.34114e+07	1.56516e+07	7.84216e+06	7.6859e+06	7.94183e+06
TCA cycle	Malate	M+03	EAA	TRUE	area	0	0	0	2.1542e+06	2.47808e+06	2.11322e+06	793371	852013	889018	0	0	0	1.19908e+06	1.48129e+06	1.70061e+06	502982	498044	507276
TCA cycle	Malate	M+04	EAA	TRUE	area	0	0	0	136735	154274	116511	6627.13	7437.24	0	0	0	0	43337.9	40297.2	88525.1	7756.85	0	0
TCA cycle	Succinate	M+00	EAA	TRUE	area	8.98299e+06	9.89976e+06	8.97701e+06	1.06237e+07	1.09117e+07	1.0186e+07	7.17039e+06	8.12719e+06	8.72399e+06	1.06491e+07	8.71913e+06	9.16034e+06	8.97878e+06	9.18749e+06	1.04136e+07	9.69899e+06	1.12021e+07	1.03497e+07
TCA cycle	Succinate	M+01	EAA	TRUE	area	35965.6	0	0	187785	187654	165180	39821.5	77694.9	83113.9	23230.2	22439.9	0	3117.06	115673	164062	0	55661.9	85806.1
TCA cycle	Succinate	M+02	EAA	TRUE	area	0	0	0	271237	302698	257313	80339.9	133741	150198	0	0	0	121702	202324	234681	81323.1	88360.4	116650
TCA cycle	Succinate	M+03	EAA	TRUE	area	0	0	0	26574	23847	13280.9	0	0	0	0	0	0	0	11613.9	10862.5	0	0	0

## Sheet: Figure 4
Figure 4
A	Bodipy 16C
WT													CD37KO
33.1	32.6	37.3	395	15	15.9	197	315	380.7	364.2	188	217	168	41.8	45.6	47.9	464	18.4	20.4	252	376.6	441.5	404.9	229	210	171
B, D, E
CD37 Transfection
		NT			Mock			CD37 Trans
WT	16C	967	890	824	922	893	n/a	854	725	779
	2NDBG	20.7	17.6	15.5	19	19.9	19.2	19.4	28.5	29.2
CD37KO	16C	946	965	941	936	901	795	732	649	619
	2NDBG	15.7	15.6	14.9	17.6	17.9	20.1	28.6	34.1	36.5
C
	Bodipy C12
WT	397	422	349	346	433	383	906	913	1805	1384	1142	1222
CD37KO	412.305	377	314.215	329.813	434.454	370.056	686.706	644.021	1641.89	1639.19
F, G
Coloc 2
Exprmnt. 1
cell#	CD37-FATP1	CD37-CD36
1	0.7	0.3
2	0.84	0.22
3	0.68	0.29
4	0.73	0.41
5	0.67	0.34
6	0.74	0.39
7	0.66	0.2
Exprmnt. 2
cell#	CD37-FATP1	CD37-CD36
1	0.9	0.55
2	0.62	0.6
3	0.55	0.49
4	0.61	0.67
5	0.63	0.51
6	0.87	0.47
7	0.6	0.47
H, I
BJAB WT - ISO	BJAB WT - POS	BJAB WT - PLA	BJAB CD37KO - ISO	BJAB CD37KO - POS	BJAB CD37KO - PLA
1	189	14	2	34	1
1	86	22	1	49	1
1	130	23	1	42	2
1	69	21	1	36	1
1	53	39	1	77	1
1	73	28	2	46	1
2	60	23	1	79	1
1	67	24	1	55	1
3	82	1	1	84	1
1	52	32	1	50	2
1	93	24	1	46	3
1	45	13	2	45	2
1	47	28	2	32	2
1	44	11	1	39	1
1	65	14	3	36	1
1	73	10	2	38	1
1	62	22	1	9	1
1	60	20	1	2	2
1	62	23	1	42	1
1	43	24	1	51	3
J, K

## Sheet: Figure 5
Figure 5
A-C	OCR - Palmitate
Time (minutes)	Medium-No 5k-BJAB WT				Medium-5k-BJAB WT				Palmitate-No 5k-BJAB WT				Palmitate-5k-BJAB WT				Medium-No 5k-BJAB CD37KO				Medium-5k-BJAB CD37KO				Palmitate-No 5k-BJAB CD37KO				Palmitate-5k-BJAB CD37KO
1.30832	71.8765	79.5885	76.866		64.969		78.3199	63.5909	74.5848	87.1548	72.886	89.085			48.7349	56.6177	124.893		121.738	115.496	75.6659	92.2288	72.6604	91.9304	127.691	122.715	117.278	131.318	73.4944	75.6186		86.8813
7.80183	69.0078	75.9523	72.0476		64.1723		72.915	59.6602	69.5705	82.7714	67.6392	83.4152			45.0694	51.4307	120.033		114.92	107.87	72.7969	87.374	69.4159	85.964	121.658	118.131	112.442	125.08	70.5741	71.9678		82.1147
14.2888	67.515	74.4438	72.5618		63.5201		71.008	58.1236	68.0765	83.1659	66.5391	81.8557			44.7738	51.4339	119.379		113.236	107.121	71.0459	86.8113	68.4313	84.0245	121.531	117.636	111.549	125.171	70.8986	70.1856		82.346
20.7844	69.1691	74.6724	72.2398		66.7063		70.8758	59.0356	69.1915	82.5888	66.9111	81.235			44.919	51.193	119.802		113.732	109.862	71.1396	87.0802	68.698	82.7392	121.4	118.154	113.127	126.431	70.1025	70.5399		82.011
27.3627	67.5712	72.9375	69.1855		64.4081		69.3304	55.5884	76.9623	91.1643	73.9529	89.6342			51.0551	60.455	117.887		110.408	112.801	68.6842	84.6317	66.9831	79.9857	133.526	133.255	122.016	137.648	80.6992	80.1007	40.7194	93.3914
33.8651	69.7402	74.2294	71.2618		63.0968		69.5588	56.7972	77.7165	93.1346	76.7156	91.4497			52.4576	61.9015	119.745		111.576	114.779	70.3095	85.4459	66.8478	80.8119	138.885	136.35	124.494	141.232	83.2202	81.4254	46.3146	96.449
40.3609	69.8103	74.2848	71.4596		64.7171		69.7683	56.4083	77.2543	94.3134	76.8981	91.121			53.4181	62.2214	121.069		111.671	116.893	69.3666	85.8629	67.7202	81.1126	140.282	137.571	126.193	142.145	83.1866	82.0808	47.1644	97.0517
46.8625	70.1096	74.5804	71.3639		62.6529		70.5707	57.6322	77.7635	94.579	78.0348	92.2331			53.6506	63.66	121.691		111.645	117.444	69.388	86.7459	67.7189	80.7438	142.173	138.105	127.026	143.658	84.1194	82.7797	48.2997	98.4319
53.3638	70.9415	75.286	71.291		63.1922		70.8226	57.0355	78.5026	96.8358	77.8216	92.2359			53.4701	62.7249	122.063		112.067	117.9	69.1455	86.9227	67.8945	80.9463	142.689	139.01	127.817	144.675	84.175	83.9134	47.9283	99.5815
59.9509	69.8766	73.8855	70.4099		59.0441		69.073	56.3426	77.6841	94.7672	74.6701	90.4806			54.2639	63.8828	124.724		114.085	117.093	67.8778	86.9004	68.1771	80.0633	139.861	139.669	128.945	142.909	83.8189	83.3533	49.094	97.6862
66.4483	72.2312	74.965	71.4527		64.5293		72.1004	57.9101	78.811	96.5728	78.0618	90.7752			55.8624	66.0717	126.391		116.557	120.555	67.8658	88.7507	68.3407	83.2672	142.938	140.799	130.363	145.474	86.2357	85.4289	49.2875	100.217
72.9569	71.8908	75.4652	71.8498		59.5258		71.445	57.8341	78.9302	97.3494	78.8747	92.1962			56.4212	65.7411	126.553		116.272	120.375	66.5527	87.9757	67.4499	83.116	143.957	141.662	130.803	146.338	86.618	84.6107	49.4516	100.85
79.5419	92.2912	111.211	100.637		98.0211		113.612	88.2658	154.097	183.737	158.477	180.186			94.2055	123.899	192.835		142.192	197.774	114.303	141.74	102.141	127.283	242.589	294.623	279.777	290.509	151.195	144.539	72.3524	166.28
86.0407	97.867	114.615	105.658		98.5165		120.167	87.5907	143.8	169.598	162.215	167.061			94.5123	111.483	198.161		147.599	186.37	111.096	139.873	102.041	123.002	274.624	310.393	270.548	303.131	151.469	136.787	62.2627	163.312
92.55	94.9374	106.715	102.969		91.2534		114.327	83.0859	145.364	171.44	162.93	167.551			97.7982	110.115	191.42		149.024	178.386	104.33	132.504	96.0682	113.16	290.764	306.581	267.813	307.384	155.323	140.061	57.645	168.838
99.1553	18.2031	15.5282	21.6766		17.8447		14.4673	11.7217	34.9119	33.7551	33.1913	36.419			21.4415	21.6133	25.6486		26.2907	29.3481	16.1928	19.2726	17.3986	17.117	47.7552	61.9366	45.8067	54.8372	28.7354	29.3073	21.043	34.4958
105.671	17.6652	17.3926	21.1144		17.5111		15.5009	12.5283	30.5752	32.4699	28.5435	34.9889			18.8048	20.5386	26.2235		26.2017	28.6042	16.236	19.0201	17.737	18.4932	45.9766	49.5263	44.0412	52.6038	28.3244	27.7941	20.3726	32.102
112.192	16.9419	17.5427	20.7603		16.5886		14.6304	12.5301	28.0394	29.788	27.1201	32.9381			17.3516	18.6562	25.2432		24.6883	25.8542	15.9887	17.8516	16.1634	18.2262	44.8874	47.5339	41.5339	50.456	26.3254	27.5904	20.9782	30.7907
Substrate induced OCR - Palmitate (2 runs combined)
	WT								CD37KO
Palmitate	8.89396	12.4007	10.555	9.69471	10.1183	7.71242	10.0775	8.14563	20.1852	20.2546	14.6393	17.9323	16.162	11.3678	10.687	12.3517
Palmitate - 5k			8.59218	11.5162	5.33596	13.747	13.094	19.7416	13.3019	12.0269		16.1978	13.9825	14.5627	14.5803	7.5895
Spare respiratory capacity - Palmitate (2 runs combined)
	WT								CD37KO
Palmitate	78.8074	92.0831	94.1777	89.4305	148.434	135.057	71.3903	60.8409	147.796	185.892	160.34	174.78	118.386	115.563	135.727	185.254
Palmitate - 5k	50.5846	63.813	91.6911	97.6786	67.5671	150.937			82.1375	69.5643	83.9861	133.102	110.965	62.817	210.331
D-F	OCR - Oleic Acid
Time (minutes)	Medium-No 5k-BJAB WT				Medium-5k-BJAB WT				Oleic-No 5k-BJAB WT				Oleic-5k-BJAB WT				Medium-No 5k-BJAB CD37KO				Medium-5k-BJAB CD37KO				Oleic-No 5k-BJAB CD37KO				Oleic-5k-BJAB CD37KO
1.30832	71.8765	79.5885	76.866		64.969		78.3199	63.5909		82.1887	89.222	80.7087	51.8157	52.3079	55.487	76.0819	124.893		121.738	115.496	75.6659	92.2288	72.6604	91.9304	116.351	131.42	144.38		70.7973	76.1601	63.7856	128.163
7.80183	69.0078	75.9523	72.0476		64.1723		72.915	59.6602		78.1046	83.0632	76.4068	46.5341	51.0591	54.2862	71.4349	120.033		114.92	107.87	72.7969	87.374	69.4159	85.964	110.569	123.02	138		68.8727	73.9515	61.6804	122.656
14.2888	67.515	74.4438	72.5618		63.5201		71.008	58.1236		76.868	82.1595	74.3596	45.5953	50.4342	53.2759	69.2493	119.379		113.236	107.121	71.0459	86.8113	68.4313	84.0245	110.311	121.886	137.478		68.5917	72.9573	61.0928	122.616
20.7844	69.1691	74.6724	72.2398		66.7063		70.8758	59.0356		76.8534	83.383	74.7999	44.6992	51.0245	53.1575	69.0066	119.802		113.732	109.862	71.1396	87.0802	68.698	82.7392	110.547	122.352	137.809		67.6594	72.6916	61.4485	123.684
27.3627	67.5712	72.9375	69.1855		64.4081		69.3304	55.5884		78.2185	85.4525	78.3582	51.9373	57.7681	59.4913	76.1434	117.887		110.408	112.801	68.6842	84.6317	66.9831	79.9857	108.992	121.579	141.556		73.8123	79.1836	66.2549	135.766
33.8651	69.7402	74.2294	71.2618		63.0968		69.5588	56.7972		78.9581	88.4039	79.5167	52.9698	58.6763	60.6898	78.173	119.745		111.576	114.779	70.3095	85.4459	66.8478	80.8119	114.411	122.964	145.155		75.8262	81.5332	67.8075	139.179
40.3609	69.8103	74.2848	71.4596		64.7171		69.7683	56.4083		80.6322	89.5575	80.1793	53.2433	59.5764	61.4873	78.7399	121.069		111.671	116.893	69.3666	85.8629	67.7202	81.1126	116.308	123.906	145.644		76.7242	82.5059	68.944	141.496
46.8625	70.1096	74.5804	71.3639		62.6529		70.5707	57.6322		81.9243	90.3685	80.7954	53.4361	60.408	62.6795	79.8341	121.691		111.645	117.444	69.388	86.7459	67.7189	80.7438	118.071	125.627	147.279		77.4596	83.0006	69.5358	143.57
53.3638	70.9415	75.286	71.291		63.1922		70.8226	57.0355		83.2672	90.7655	82.1937	54.1063	60.2179	62.2501	80.163	122.063		112.067	117.9	69.1455	86.9227	67.8945	80.9463	119.508	126.282	148.642		77.9518	83.6667	70.1676	145.93
59.9509	69.8766	73.8855	70.4099		59.0441		69.073	56.3426		85.0701	88.3885	80.938	53.2296	62.0388	62.7545	80.9533	124.724		114.085	117.093	67.8778	86.9004	68.1771	80.0633	124.724	128.7	150.776		78.3307	84.1553	71.0495	151.227
66.4483	72.2312	74.965	71.4527		64.5293		72.1004	57.9101		86.9164	90.694	81.8387	54.852	63.6759	64.9819	82.3017	126.391		116.557	120.555	67.8658	88.7507	68.3407	83.2672	127.359	131.186	152.794		81.0815	86.1642	72.8909	156.206
72.9569	71.8908	75.4652	71.8498		59.5258		71.445	57.8341		88.1375	90.8463	82.3065	54.8946	64.2374	64.9085	83.2162	126.553		116.272	120.375	66.5527	87.9757	67.4499	83.116	128.145	130.864	154.275		81.2534	86.4762	73.1181	156.696
79.5419	92.2912	111.211	100.637		98.0211		113.612	88.2658		113.751	117.731	98.4387	62.1538	76.7592	76.5005	100.61	192.835		142.192	197.774	114.303	141.74	102.141	127.283	170.151	171.103	197.397		96.3942	102.43	81.5173	216.45
86.0407	97.867	114.615	105.658		98.5165		120.167	87.5907		115.989	120.337	102.705	63.9006	77.1901	79.1614	107.124	198.161		147.599	186.37	111.096	139.873	102.041	123.002	173.528	172.809	200.738		100.85	105.307	87.0481	220.567
92.55	94.9374	106.715	102.969		91.2534		114.327	83.0859		118.847	122.108	109.309	67.1094	79.0135	82.6548	111.502	191.42		149.024	178.386	104.33	132.504	96.0682	113.16	180.41	179.84	209.129		104.794	108.485	91.0836	232.329
99.1553	18.2031	15.5282	21.6766		17.8447		14.4673	11.7217		30.6763	43.0283	38.547	17.184	26.3896	39.7732	27.5102	25.6486		26.2907	29.3481	16.1928	19.2726	17.3986	17.117	51.7662	63.3351	57.2299		29.3457	37.1185	31.7268	58.4986
105.671	17.6652	17.3926	21.1144		17.5111		15.5009	12.5283		30.4636	34.065	31.303	16.1897	24.7207	28.5957	27.4139	26.2235		26.2017	28.6042	16.236	19.0201	17.737	18.4932	49.5505	48.6656	55.1417		28.1991	32.1602	30.4505	47.3072
112.192	16.9419	17.5427	20.7603		16.5886		14.6304	12.5301		27.2755	31.3465	28.3119	13.6616	23.0594	25.0723	25.3255	25.2432		24.6883	25.8542	15.9887	17.8516	16.1634	18.2262	44.4171	44.1848	49.9282		27.7447	29.5331	28.9571	40.8314
Substrate induced OCR - Oleic Acid (2 runs combined)
	WT								CD37KO
Oleic Acid	-2.75153	4.66588	7.36196	5.86735	5.0682	4.18719	0.908056	2.19783	7.48668	2.85229	9.4263		6.92692	2.79945	5.07997	4.62895
Oleic Acid - 5k	7.98569	9.22815	8.56575	9.6821	-3.33417	7.91525	5.06953	4.56201	9.0039	9.8576	8.1419	20.68	0.146111	7.97731	4.56967	4.43591
Spare respiratory capacity - Oleic Acid (2 runs combined)
	WT								CD37KO
Oleic Acid		38.9202	37.1904	28.2957	140.102	139.935	71.8682	77.7781	64.2207	52.1645	64.6592		146.585	79.8475	159.94	117.803
Oleic Acid - 5k	18.7784	26.815	25.8657	36.5152	178.584	72.7412	50.2627	131.818	32.3051	32.207	25.1425	100.13	119.087	173.867	154.365	153.262
Substrate induced OCR - Medium
	WT								CD37KO
Medium	1.72318	-0.30575	-0.91153		1.15	-0.89625	1.65264	-1.64843	1.86964		-2.16837	9.12806	-2.18242	1.94337	-1.8733	-2.91508
Medium - 5k	-1.27882		-1.21242	-1.91447	0.962231	-0.30646	5.48337	3.0097	-2.3608	-0.57798	-1.07056	-3.30831	1.92264	-0.08093	-1.346	1.82065
SRC - Medium
	WT								CD37KO
Medium	26.4679	35.8241	30.8048		146.768	148.209	57.93	55.5941	74.4005		32.3087	79.2255	134.28	93.5727	69.6837	51.4889
Medium - 5k	31.1308		44.4356	27.3743	85.4966	121.776	131.004	130.449	38.2487	50.9504	31.235	36.9058	160.793	116.305	123.672	94.1826
G
RAW (CPS)	NT			Palm			Palm + 5k				RAW (ATP, ug/mL)	NT			Palm			Palm + 5k
BJAB - WT	424916	407855	374041	329161	291660	272005	341538	359168	410906		BJAB - WT	97.367	92.2485	82.1043	68.6403	57.3902	51.4935	72.3535	77.6424	93.1638
BJAB - CD37KO	194522	179172	211025	312350	256284	301783	113752	131654	181113		BJAB - CD37KO	28.2485	23.6434	33.1995	63.5969	46.777	60.4269	4.01745	9.3882	24.2259
OciLy1 - WT	490942	536387	917119	488909	455705	460492	1071502	1016348	968387		OciLy1 - WT	117.175	130.808	245.028	116.565	106.604	108.04	291.343	274.796	260.408
OciLy1 - CD37KO	652781	623982	718059	961763	969157	863748	780364	839405	917025		OciLy1 - CD37KO	165.726	157.087	185.31	258.421	260.639	229.016	204.001	221.714	245
OciLy8 - CD37+	691991	732846	712263	502614	489704	547456	738034	789945	831977		OciLy8 - CD37+	177.489	189.746	183.571	120.676	116.803	134.129	191.302	206.876	219.485
OciLy19 - CD37-	231857	262398	228266	207562	217758	214234	144924	138263	139443		OciLy19 - CD37-	39.4491	48.6116	38.3719	32.1606	35.2193	34.1621	13.3694	11.3709	11.7249
H
Bodipy16C	WT						KO
NT	315	380.7	364.2	188	217	168	376.6	441.5	404.9	229	210	171
5k - 0.125uM	294	359.9	358.7	183	177	177	355.5	412.2	416.6	171	175	179
5k - 1.25uM	304	316.5	324.6	167	119	182	367.6	366.4	359.1	164	140	167
5k - 12.5uM	247.5	310.8	322.5	158	147	90	278	319.2	339.9	156	173	89
I
	WT						KO
NT	0.891594	1.07755	1.03085	0.984293	1.13613	0.879581	1.06595	1.24965	1.14605	1.19895	1.09948	0.895288
12a - 1.25uM	0.75375	0.885367	0.808378	0.513089	0.497382	0.565445	0.904048	0.982168	0.964053	0.507853	0.455497	0.565445
12a - 12.5uM	0.731107	0.916785	0.938013	0.450262	0.586387	0.319372	0.853948	1.01925	1.02434	0.534031	0.549738	0.361257

## Sheet: Figure 6
Figure 6
A, B									C
% Viab.											# Cells					Divisions
ST1326 (µM)	WT			KO												/1	/2	/4	/8
0	87.8	72.7	70.5	85.6	84.6	81.6					G0	G1	G2	G3		G0	G1	G2	G3			# Total cells start	# Total divisions	#cells into div	Devision index	Proliferation index
0.02	67.1	70.1	68.7	75.8	76.7	77.2			NT	WT1	312	888	4711	4420		312	444	1177.75	552.5			2486.25	4457	2174.25	1.79266	2.0499
1	57.9	65.4	68.4	79.2	79.5	82.5				WT2	317	908	4653	4302		317	454	1163.25	537.75			2472	4393.75	2155	1.77741	2.03886
5	72.5	76	75.8	80.5	81.1	82.2				WT5	348	955	4963	3660		348	477.5	1240.75	457.5			2523.75	4331.5	2175.75	1.7163	1.99081
10	35.1	25.8	28.1	42.7	27.6	22.7				WT6	321	964	4990	3709		321	482	1247.5	463.625			2514.12	4367.88	2193.12	1.73733	1.99162
20	64.9	49.3	61	31.1	22.9	29.5				WT9	303	908	4464	3125		303	454	1116	390.625			2263.62	3857.88	1960.62	1.70429	1.96768
40	7.38	1.475	1.25	2.04	2.705	1.36				WT10	396	1017	5082	3339		396	508.5	1270.5	417.375			2592.38	4301.62	2196.38	1.65934	1.95851
DMSO	65.7	63.9	60.8	73.3	76	68.5				KO1	317	665	3789	4748		317	332.5	947.25	593.5			2190.25	4007.5	1873.25	1.8297	2.13933
										KO2	279	706	3902	3942		279	353	975.5	492.75			2100.25	3782.25	1821.25	1.80086	2.07673
										KO5	339	848	4216	4148		339	424	1054	518.5			2335.5	4087.5	1996.5	1.75016	2.04733
%Early Apop.	WT			KO						KO6	336	749	3996	3938		336	374.5	999	492.25			2201.75	3849.25	1865.75	1.74827	2.06311
0	4.45	7.81	7.49	4.01	4.32	4.47				KO9	341	949	4568	3462		341	474.5	1142	432.75			2390.25	4056.75	2049.25	1.69721	1.97963
0.02	7.22	6.02	5.64	2.73	2.37	2.05				KO10	351	1027	4522	3590		351	513.5	1130.5	448.75			2443.75	4120.75	2092.75	1.68624	1.96906
1	5.67	5.6	4.98	4.26	3.03	2.94			ST1326 - 5uM	WT3	453	1292	4357	2753		453	646	1089.25	344.125			2532.38	3856.88	2079.38	1.52303	1.85482
5	5.63	4.98	4.02	2.89	2.75	1.98				WT4	447	1244	4419	2546		447	622	1104.75	318.25			2492	3786.25	2045	1.51936	1.85147
10	0.49	0.46	0.42	0.5	0.45	0.51				WT7	657	1601	3293	1524		657	800.5	823.25	190.5			2471.25	3018.5	1814.25	1.22145	1.66377
20	15.6	17.2	13.5	18.4	17	20.2				WT8	595	1557	3343	1666		595	778.5	835.75	208.25			2417.5	3074.75	1822.5	1.27187	1.68711
40	16.15	9.495	11.35	11.75	15.5	13.35				WT11	799	1799	3367	1458		799	899.5	841.75	182.25			2722.5	3129.75	1923.5	1.14959	1.62711
DMSO	8.83	7.05	7.46	5.48	5.51	6.02				WT12	763	1822	3370	1514		763	911	842.5	189.25			2705.75	3163.75	1942.75	1.16927	1.62849
										KO3	800	2131	2090	939		800	1065.5	522.5	117.375			2505.38	2462.62	1705.38	0.982937	1.44404
										KO4	748	1949	1897	793		748	974.5	474.25	99.125			2295.88	2220.38	1547.88	0.967115	1.43447
%Late Apop.	WT			KO						KO7	709	1696	2514	1236		709	848	628.5	154.5			2340	2568.5	1631	1.09765	1.5748
0	6.26	14.9	13.6	7.18	8.08	9.31				KO8	581	1468	2214	1111		581	734	553.5	138.875			2007.38	2257.62	1426.38	1.12467	1.58277
0.02	17.4	16.2	15.4	13.7	13.8	11.9				KO11	741	1754	1906	911		741	877	476.5	113.875			2208.38	2171.62	1467.38	0.983359	1.47994
1	18	16.3	14.8	10.2	8.34	8.03				KO12	818	1828	1911	777		818	914	477.75	97.125			2306.88	2160.88	1488.88	0.936711	1.45135
5	12.9	12.3	12.3	8.08	7.74	6.48			ST1326 - 10 uM	WT15	605	1449	3572	1619		605	724.5	893	202.375			2424.88	3117.62	1819.88	1.28568	1.7131
10	18.2	23.5	17.7	29.6	38	45.6				WT16	654	1666	4615	2038		654	833	1153.75	254.75			2895.5	3904.75	2241.5	1.34856	1.74203
20	16.7	27.6	20.9	43.3	53	44.8				WT19	1201	2360	2794	1070		1201	1180	698.5	133.75			3213.25	2978.25	2012.25	0.926865	1.48006
40	70.1	85.8	85.2	80.65	77.8	82.5				WT20	1161	2397	2840	1044		1161	1198.5	710	130.5			3200	3010	2039	0.940625	1.47621
DMSO	20.1	23.5	25.3	15.3	15	19.6				WT23	1471	2802	1480	379		1471	1401	370	47.375			3289.38	2283.12	1818.38	0.694091	1.25559
										WT24	1544	3090	1663	421		1544	1545	415.75	52.625			3557.38	2534.38	2013.38	0.712428	1.25877
										KO15	1174	2584	1602	325		1174	1292	400.5	40.625			2907.12	2214.88	1733.12	0.761878	1.27797
%Necrotic	WT			KO						KO16	1144	2585	1563	335		1144	1292.5	390.75	41.875			2869.12	2199.62	1725.12	0.766654	1.27505
0	1.51	4.61	8.35	3.19	3.04	4.58				KO19	931	2177	1302	331		931	1088.5	325.5	41.375			2386.38	1863.62	1455.38	0.780944	1.28051
0.02	8.34	7.67	10.3	7.72	7.12	8.86				KO20	932	1950	1126	275		932	975	281.5	34.375			2222.88	1641.12	1290.88	0.738289	1.27133
1	18.5	12.7	11.8	6.36	9.11	6.49				KO23	1155	2316	1382	360		1155	1158	345.5	45			2703.5	1984	1548.5	0.733864	1.28124
5	8.96	6.74	7.8	8.48	8.44	9.29				KO24	1001	2034	1185	249		1001	1017	296.25	31.125			2345.38	1702.88	1344.38	0.726057	1.26667
10	46.2	50.2	53.8	27.3	34	31.2
20	2.74	5.9	4.65	7.21	7.12	5.48
40	6.36	3.21	2.24	5.54	3.975	2.745			D	ATP (CPS)
DMSO	5.3	5.54	6.46	5.86	3.57	5.98			ST1326 (uM)	WT			CD37KO			WT + Palmitate			CD37KO + Palmitate
									40	145825	108974	94985	97490	116837	97711	88909	111221	120510	168932	148072	170449
E, F									20	239689	204504	229490	133264	113359	111523	159012	129495	118672	140404	153373	142577
% Viable	TriacsinC (µM)	WT			KO				5	124656	123910	128037	234098	198182	179625	169543	167511	153995	197899	245707	255871
	0	76.1	72.7	70.5	85.6	84.6	81.6		1	190716	160246	160797	260125	253610	244966	253780	299713	330067	307597	358369	392275
	0.4	63.6	62.7	62.9	76	70.3	69.2		0.02	178605	159087	176090	251564	242023	243055	313446	386955	440437	688132	660049	659998
	1	52.9	53.2	53.1	55.3	52.6	53.3
	2	40.7	40	41.1	32	29.3	32.2
	5	27.9	30	29.6	22.2	22.1	22.1		G	ATP (CPS)
	10	55.6	51.8	54.7	18.2	19.6	18.2		Triacsin C (uM)	WT			CD37KO			WT + Palmitate			CD37KO + Palmitate
	DMSO	65.7	63.9	60.8	73.3	76	68.5		10	145825	108974	94985	97490	116837	97711	88909	111221	120510	168932	148072	170449
									5	184900	280004	302916	120541	164638	140792	123450	160471	174974	142000	147933	144925
									2	110744	140709	161140	243732	193718	208266	171249	214008	281889	282583	284012	288912
%Early apoptotic		WT			KO				1	175992	187245	204511	236852	281653	211625	346380	373820	397247	409064	486542	455450
	0	7.84	7.81	7.49	4.01	4.32	4.47		0.4	153032	209145	213075	217524	272438	307772	487848	498253	601587	744072	871723	782499
	0.4	5.85	4.74	5.32	4.03	3.79	3.4
	1	9.28	7.96	7.32	9.1	5.22	5.55
	2	7.46	6	4.68	8.09	3.26	4.37
	5	10.1	9.03	8.56	14.8	12.3	13.3
	10	4.2	4.03	4.24	3.78	3.6	3.35
	DMSO	8.83	7.05	7.46	5.48	5.51	6.02
%Late Apop		WT			KO
	0	12	14.9	13.6	7.18	8.08	9.31
	0.4	16.4	15.9	17.6	11.7	12.1	10.5
	1	17.4	17.8	16.8	16.5	17.9	16.8
	2	21.1	18.9	18.5	24.7	23.5	22.7
	5	27.9	26.3	26.4	30.5	30.9	29.9
	10	18.3	18.5	17.4	18.8	17.5	18.8
	DMSO	20.1	23.5	25.3	15.3	15	19.6
%Necrosis		WT			KO
	0	4.02	4.61	8.35	3.19	3.04	4.58
	0.4	14.2	16.6	14.2	8.27	13.7	16.9
	1	20.1	20.6	22.5	18.7	24	24.1
	2	30.4	34.7	35.4	34.7	43.5	40.4
	5	33.6	34.2	34.9	31.8	34.4	34.2
	10	21.9	25.7	23.6	59.2	59.3	59.6
	DMSO	5.3	5.54	6.46	5.86	3.57	5.98

## Sheet: Figure 7
Figure 7
A
Bodipy 493/503 (gMFI)
WT	28.6358	376.613	67.2416	62.0949	56.5266	35.3723	32.2086	113.07	110.35	260.569	263.917	192.581	113.12	447.707	203.2	127.68
KO	45.5314	715.679	96.1747	80.1456	76.8098	48.2434	52.4542	163.468	195.295	389.378	331.5	288.351	192.349	1625.01	499.2	146.88
B
Palmitate (uM)	Bodipy 493/503 (gMFI)
Palmitate (uM)	WT				CD37KO
0 uM FA	11.8	3.59	9.2	3.72	12.4	20.9
20 uM FA	18.9	3.69	12.1	4.39	17.5	24.4
40 uM FA	21.2	3.88	15.8	4.04	25.1	26.7
100 uM FA	29.2	4.26	22.4	4.46	27.3	37.5
200 uM FA	43.3	4.66	32.2	5.38	41	59.9
300 uM FA	51.1	5.48	33.3	5.33	38.2	58.8
D, F
	CD37 positive DLBCL	CD37 negative DLBCL
ORO Negative	11	0
ORO Positive	4	7
I			H
LD size (uM^2)				CD37+										CD37-/-
CD37 pos (n10)	CD37 neg (n=7)		Avrg LD/Cell	0.628355	0.228273	0.020795	1.327	0.643743	0.239278	0.019445	0.04575	0.601	0.176	0.644487	1.72351	0.560194	0.242	0.921	1.241	0.717
3.597	12.484
1.27	1.904
7.618	1.058
2.116	16.504
1.693	11.637
1.058	1.481
4.655	2.116
12.061	11.003
1.904	6.559
1.904	1.693
3.597	1.481
34.914	11.637
1.693	4.867
1.904	21.794
6.983	13.965
2.328	1.481
5.078	4.232
1.058	8.252
1.904	10.579
2.751	1.693
1.481	11.849
2.539	7.829
6.348	1.27
24.122	30.68
11.215	12.484
1.904	14.811
25.18	12.272
1.481	22.217
2.328	14.6
7.194	10.368
2.328	8.675
1.481	5.29
1.27	7.406
1.693	5.501
4.232	9.098
82.101	6.771
7.406	6.771
1.481	16.081
2.116	13.119
2.328	11.637
1.058	20.736
11.638	2.751
3.174	16.504
2.116	1.481
3.174	2.962
17.774	5.29
8.887	5.078
5.713	3.385
10.58	3.174
16.716	6.136
2.751	2.751
4.02	17.562
1.058	9.521
2.116	12.695
4.655	7.617
5.713	2.539
15.235	19.466
6.136	4.232
6.771	16.716
1.058	6.348
5.502	1.904
306.186	2.327
48.457	5.501
1.693	22.64
2.751	2.751
8.464	11.003
3.386	1.27
2.751	19.466
2.751	13.542
1.481	1.058
5.713	28.141
6.56	9.31
4.02	24.756
2.328	2.751
3.386	2.327
1.693	10.579
4.232	14.388
1.27	1.058
4.02	1.481
4.867	20.313
1.693	8.252
1.481	2.539
1.058	5.29
6.348	83.366
12.484	12.695
1.904	3.385
2.539	2.962
5.713	4.655
1.481	7.406
1.481	31.95
1.058	5.924
1.904	6.559
4.02	12.061
1.27	15.446
8.041	8.464
1.27	10.368
6.983	16.081
24.334	16.081
6.348	5.501
1.904	1.693
2.116	2.962
2.539	5.713
1.27	8.887
4.232	9.521
16.293	2.539
2.116	2.962
2.539	6.771
12.484	5.29
5.078	3.597
4.655	2.327
5.925	1.481
2.116	4.867
6.348	1.481
1.693	9.31
3.597	24.121
3.809	1.481
1.058	6.982
2.751	20.524
12.696	2.962
1.693	3.597
1.904	36.393
1.481	6.136
6.983	6.136
2.539	4.232
6.136	7.829
18.409	20.736
4.867	10.579
1.058	1.481
2.539	8.252
1.693	1.27
2.751	7.194
3.809	3.597
1.481	29.199
1.481	4.02
11.85	12.484
7.618	1.058
2.539	15.869
1.904	23.275
3.597	6.136
4.655	7.829
1.481	25.814
8.887	6.136
5.713	1.693
8.887	6.348
6.348	5.501
12.484	27.083
4.655	22.64
1.481	11.637
9.31	1.27
5.078	14.811
1.058	1.058
1.481	12.907
16.505	3.597
2.116	6.771
3.386	2.962
1.058	50.147
9.522	14.388
2.962	24.967
1.693	1.693
3.174	10.579
13.119	1.904
3.174	1.904
12.696	6.136
2.328	2.539
5.502	2.116
2.116	11.214
1.904	3.174
1.27	4.443
4.444	1.27
3.386	4.655
21.372	16.927
1.058	10.156
11.215	6.136
123.151	7.194
2.751	1.904
56.286	11.214
3.174	3.174
10.157	11.637
3.174	1.693
3.809	15.446
6.983	1.481
8.676	15.234
4.232	5.078
1.481	2.962
4.232	4.02
20.102	16.292
3.174	2.116
2.751	14.176
10.792	4.232
4.444	2.751
5.078	8.04
6.56	9.31
9.31	8.887
1.693	5.501
1.904	10.156
5.078	1.693
3.809	1.904
2.328	15.446
328.616	6.559
4.444	2.116
1.904	3.597
8.041	1.904
23.276	19.466
2.328	7.829
2.962	10.156
1.27	2.539
3.597	3.597
5.29	2.751
7.618	3.809
1.481	1.693
7.406	6.559
2.539	32.796
71.098	4.655
1.481	8.252
8.464	5.713
3.597	5.713
1.904	2.962
1.058	6.559
28.566	2.116
4.232	2.327
2.962	3.174
1.058	8.887
1.481	4.02
4.232	15.658
1.693	10.368
2.116	7.617
4.02	4.232
19.044	5.713
2.328	5.501
5.078	1.904
1.693	1.27
8.676	2.539
27.931	1.904
2.962	4.232
3.174	6.771
1.904	2.751
8.252	12.907
6.136	1.693
1.058	1.27
22.641	22.217
5.502	7.194
4.444	2.327
1.058	12.907
1.693	1.904
2.539	2.751
41.897	13.119
10.792	4.232
2.751	10.791
3.597	3.385
1.481	1.27
1.904	17.562
20.525	4.443
1.693	7.194
1.058	1.058
6.771	16.927
20.737	11.637
2.116	45.28
5.078	9.098
17.563	5.078
6.56	9.733
4.867	3.809
6.771	4.232
8.676	3.809
9.734	8.675
1.693	4.443
6.136	13.33
14.6	2.539
2.116	5.078
23.488	18.831
2.328	6.348
31.317	10.156
255.402	24.121
2.751	11.214
13.754	15.446
8.676	4.232
6.983	2.116
2.751	15.658
1.904	11.426
7.194	10.791
6.136	7.194
5.925	4.655
33.856	3.174
2.539	3.597
1.904	5.501
3.174	11.003
4.02	6.348
4.02	1.693
5.713	4.443
5.502	5.29
17.986	4.02
1.27	4.02
4.02	2.327
3.174	7.617
4.02	1.904
5.078	5.29
1.27	4.655
4.867	6.771
5.29	30.68
1.693	5.078
3.386	6.136
8.041	8.252
5.078	7.617
1.481	11.214
115.745	2.751
2.116	2.751
4.867	1.481
66.866	8.252
7.618	8.04
8.252	19.466
5.078	2.962
2.751	4.443
17.14	2.751
1.481	10.368
4.867	1.058
1.904	10.579
5.925	3.174
1.058	3.809
7.829	4.02
1.481	7.617
7.406	6.136
2.116	3.597
2.539	5.924
2.116	1.481
11.426	2.751
3.809	3.597
1.27	3.385
21.583	1.481
6.56	5.713
4.02	15.234
1.693	3.385
1.058	7.194
2.962	3.597
1.904	1.693
1.058	6.136
12.273	3.597
2.751	7.617
4.867	2.327
3.809	3.597
2.328	1.481
4.232	12.061
3.597	1.481
7.194	8.04
7.829	1.058
4.02	4.867
2.116	1.481
3.386	6.982
3.386	1.481
1.693	11.003
9.099	5.713
4.655	2.116
2.328	3.809
3.597	2.751
13.542	4.655
1.481	8.252
6.136	3.597
8.041	7.617
5.078	1.058
6.56	9.31
11.003	9.733
5.29	29.411
10.368	1.058
4.444	3.174
19.89	1.693
27.931	1.27
9.31	4.443
4.444	8.464
7.618	13.119
15.235	3.174
2.962	1.481
6.771	9.521
7.406	14.176
1.481	2.751
1.27	2.539
2.962	6.348
5.713	3.597
23.699	3.385
2.962	6.559
1.058	4.655
6.136	54.802
5.29	1.058
5.29	17.773
70.886	8.887
16.716	2.539
1.27	5.924
2.328	5.924
2.962	7.617
5.078	13.753
5.29	4.443
2.539	3.174
1.693	37.874
1.058	14.811
1.058	12.061
1.693	1.058
78.081	2.751
1.693	1.27
2.751	2.539
2.962	6.348
3.809	9.945
11.85	6.136
2.328	13.542
2.328	1.904
2.962	1.693
10.368	23.063
1.693	4.655
1.058	3.597
5.078	3.809
12.273	9.31
3.597	5.078
1.27	35.97
2.539	5.29
2.751	2.539
1.058	2.327
7.406	8.252
2.328	4.232
1.904	8.04
2.539	7.406
4.02	4.867
3.174	2.539
1.058	2.751
9.522	8.252
5.713	3.597
7.406	2.962
4.444	8.04
2.116	1.058
11.426	4.232
3.174	8.04
2.751	6.771
8.676	3.597
19.467	1.058
2.539	3.385
1.058	2.116
2.328	3.385
1.058	9.098
39.569	2.751
1.27	27.083
1.27	2.327
9.31	8.04
1.904	7.617
34.279	2.539
2.539	14.811
15.235	4.655
12.061	3.597
1.058	1.693
1.693	5.713
18.409	2.116
1.058	5.078
6.771	4.655
1.904	2.116
20.948	2.751
19.044	17.139
2.751	5.078
1.27	9.945
4.444	24.333
40.839	19.678
4.867	1.058
3.597	1.693
1.693	6.348
1.058	13.542
33.221	2.327
1.058	4.443
2.328	4.867
1.058	1.27
6.56	2.962
2.539	2.539
1.058	8.675
8.464	26.872
4.02	15.658
1.058	6.771
1.693	19.889
2.328	19.678
10.792	15.869
1.481	8.04
6.56	2.327
3.597	18.62
18.409	1.27
6.56	19.466
1.481	19.678
26.662	22.64
3.809	11.214
12.696	2.116
1.058	23.063
39.569	2.751
11.85	15.869
28.566	2.751
3.809	18.62
3.386	35.759
2.962	11.003
1.27	29.411
5.925	1.481
76.176	1.904
8.887	6.348
1.904	1.481
3.597	13.542
19.256	2.327
5.713	7.194
1.058	1.058
11.426	12.907
13.966	21.582
2.539	1.058
2.116	42.529
6.348	24.756
26.238	13.33
2.962	7.194
2.962	2.116
8.464	1.27
1.27	15.446
2.539	1.27
4.232	1.904
6.136	2.116
9.734	15.446
5.502	3.809
1.27	13.119
10.792	8.252
5.29	12.061
9.099	1.058
13.119	32.796
4.655	10.368
2.751	4.655
1.693	2.539
8.252	4.232
1.481	17.139
4.232	2.751
1.904	6.982
5.925	49.935
3.809	9.733
1.058	16.292
34.914	5.29
4.655	5.501
12.273	5.924
11.426	23.698
1.27	17.985
2.539	11.214
1.481	31.104
48.88	1.904
10.58	22.428
26.45	3.174
3.386	1.27
64.538	32.162
20.948	20.101
1.058	11.214
13.754	6.348
1.904	2.539
4.655	10.579
9.522	22.217
3.386	2.327
1.058	7.829
21.583	39.144
3.386	20.947
8.041	16.292
2.539	11.214
5.502	3.597
16.928	7.194
1.904	4.867
1.27	15.658
5.925	9.31
20.102	9.945
1.058	3.174
2.751	24.544
1.693	9.521
29.836	7.406
2.328	13.119
2.328	15.869
1.693	8.252
1.481	10.579
1.481	12.484
12.484	12.061
34.279	1.27
2.328	5.501
5.925	6.982
1.27	4.867
4.444	4.867
2.751	4.02
9.734	21.37
2.539	13.965
3.386	1.27
5.29	3.385
16.928	15.023
3.809	76.384
4.232	2.327
7.406	7.406
72.791	3.597
24.546	6.348
6.136	16.504
1.27	37.663
14.812	25.602
6.56	19.889
9.734	20.313
6.983	24.333
5.29	3.174
1.058	2.327
43.166	6.136
4.444	13.965
7.829	17.562
1.27	6.559
9.31	1.693
1.904	8.887
11.003	3.597
2.116	41.895
8.252	10.368
1.27	14.6
2.328	89.079
9.099	1.693
6.983	20.524
4.232	3.174
1.058	13.542
9.945	2.962
5.713	2.539
5.713	6.982
1.058	14.811
1.058	6.559
7.618	16.292
3.597	11.426
16.293	10.579
1.481	14.176
9.522	12.061
3.386	3.597
1.27	10.579
2.116	20.101
1.481	6.982
16.293	1.058
2.116	1.27
7.194	5.501
7.194	3.597
1.058	10.368
4.867	11.637
11.003	2.751
1.058	15.234
3.174	3.597
2.328	5.713
6.983	6.559
4.867	10.579
1.058	2.116
2.962	1.693
4.655	7.829
1.693	12.272
7.194	2.962
4.444	5.713
1.27	9.098
2.328	1.27
1.058	6.771
6.136	13.33
121.247	14.6
8.041	16.927
11.215	12.484
20.525	19.466
2.116	3.385
4.655	3.809
2.751	10.368
11.003	1.904
2.539	4.655
8.041	19.466
10.368	2.327
2.751	10.579
3.174	17.773
12.061	13.33
5.925	1.058
11.003	9.733
1.058	14.6
4.232	11.214
2.751	1.904
5.502	28.353
28.143	12.695
6.348	3.597
1.27	19.678
11.003	12.061
2.328	1.693
28.778	24.121
14.177	18.831
1.481	3.597
6.771	21.159
1.058	7.617
85.487	5.501
2.328	20.736
25.815	13.965
5.502	10.579
4.232	12.907
2.116	2.962
1.693	13.119
4.444	3.174
6.348	4.655
6.983	3.597
1.27	7.829
46.975	4.02
9.31	11.849
4.444	2.116
1.693	5.29
4.232	3.809
5.502	9.098
2.116	5.713
1.058	5.501
1.27	11.637
2.328	5.501
5.925	11.214
8.464	5.078
2.751	4.02
2.751	14.388
1.904	19.678
12.061	10.579
3.174	1.693
9.099	1.058
2.328	3.174
6.771	21.794
2.962	7.617
6.136	2.327
2.328	19.255
5.502	3.174
11.85	25.814
6.136	13.119
5.078	15.658
4.232	16.504
39.992	11.426
4.232	7.617
29.201	5.713
1.058	11.637
1.693	6.771
4.444	9.945
4.02	1.904
1.058	3.597
1.904	13.542
8.676	1.27
2.539	5.501
12.273	6.136
2.751	4.443
3.174	36.182
1.481	28.988
9.522	8.04
6.136	1.058
31.105	6.136
1.27	6.348
5.078	18.831
3.809	10.156
15.235	7.194
3.597	18.408
1.058	4.232
1.27	9.945
1.058	3.385
49.938	12.061
20.314	4.655
1.904	14.176
12.061	9.733
1.058	1.27
11.638	28.776
5.713	9.521
1.693	23.275
1.27	2.539
19.256	7.829
2.751	12.061
23.699	2.116
871.159	4.443
3.809	13.33
8.041	9.098
15.447	12.907
5.078	2.539
4.444	39.99
1.904	6.348
3.174	19.678
22.006	4.655
11.426	9.733
21.795	13.965
9.522	25.602
1.058	2.327
17.14	2.962
14.389	16.292
4.02	17.773
7.406	3.809
1.27	7.194
34.914	3.597
9.734	1.904
169.28	26.872
2.539	20.101
3.386	7.406
11.426	2.116
3.809	30.892
2.962	25.179
180.284	8.04
57.767	4.655
5.29	26.449
15.235	1.693
1.904	21.582
31.105	19.043
8.464	18.62
7.406	22.217
6.348	22.005
10.368	5.29
3.386	2.962
29.836	3.597
5.713	4.867
2.751	9.31
60.518	4.655
9.945	1.27
1.058	8.04
3.597	26.872
2.116	15.869
7.194	7.406
8.464	17.139
12.061	12.272
4.444	10.791
7.194	22.64
28.143	15.658
5.29	7.406
3.174	22.64
3.386	9.521
2.328	20.736
5.29	3.597
178.379	7.829
1.058	20.101
7.829	18.62
5.29	11.849
1.481	7.406
3.174	6.348
9.945	16.716
20.948	5.713
1.693	11.214
15.024	12.695
1.693	14.811
3.174	15.869
14.812	8.04
5.078	14.388
6.771	1.27
71.098	12.695
8.252	17.985
32.586	13.753
3.597	17.773
5.502	5.713
3.809	1.481
1.058	8.887
1.058	10.579
1.27	5.078
4.02	8.675
1.693	13.33
2.962	17.562
6.348	15.446
5.925	13.542
24.969	8.464
2.328	6.559
4.02	16.292
23.911	14.388
6.136	12.907
4.02	13.753
4.444	18.197
37.03	31.95
1.693	14.6
2.751	8.04
25.392	27.507
314.438	1.481
2.328	16.504
33.01	2.539
5.29	5.501
12.696	14.176
3.597	5.713
5.502	12.484
1.481	3.385
5.713	3.809
1.693	4.867
1.27	6.136
3.174	7.194
4.02	10.579
1.904	4.655
1.693	7.406
8.252	19.678
2.116	28.141
20.102	4.655
7.406	16.504
3.386	14.811
5.078	16.927
4.232	22.852
4.232	29.622
1.693	14.811
9.522	21.794
4.232	26.66
3.597	4.232
3.174	5.29
3.174	42.106
15.024	15.446
2.962	14.6
9.734	4.655
26.873	38.509
19.256	4.232
4.444	4.867
1.058	35.124
2.328	4.867
2.116	5.713
4.444	14.6
4.02	25.391
4.232	8.675
32.163	6.559
1.481	14.811
3.597	14.176
14.177	16.927
8.887	24.967
2.539	6.982
2.751	8.887
6.56	8.887
21.16	1.058
117.861	4.443
7.194	19.043
7.194	17.139
6.56	15.023
11.638	22.005
5.078	9.945
17.774	19.255
9.945	4.655
7.194	1.904
5.29	19.255
2.751	13.542
4.655	3.385
2.328	11.426
2.539	14.6
3.386	28.988
2.962	1.27
2.116	13.965
1.27	30.046
7.406	19.889
15.235	1.058
6.771	8.252
4.655	10.368
1.904	23.698
13.542	13.542
18.832	4.655
2.539	31.527
5.078	3.174
3.597	6.559
2.962	16.504
36.184	9.31
3.597	10.791
2.962	5.501
1.27	2.327
5.078	3.597
1.058	15.446
235.935	20.947
1.058	3.174
3.597	15.869
6.136	11.637
1.27	4.655
1.27	17.35
1.27	4.443
4.02	4.02
3.174	13.965
1.481	6.348
2.116	15.446
1.693	2.539
19.044	6.348
4.867	29.622
3.386	1.27
50.996	1.27
25.815	9.733
1.693	15.869
1.904	4.655
3.386	16.927
4.444	6.771
1.693	7.194
3.174	17.35
1.693	16.927
3.597	19.043
43.166	10.156
26.662	44.222
4.867	8.252
1.058	4.232
1.481	19.889
2.751	18.831
11.638	5.078
1.27	1.904
2.751	2.327
7.406	10.579
2.962	1.058
15.658	10.156
24.757	1.27
3.597	1.27
7.406	4.02
5.713	5.29
5.29	12.484
1.693	1.693
1.27	8.675
146.428	2.962
3.809	3.597
2.751	5.713
6.771	3.174
47.822	16.927
38.088	8.675
2.539	13.119
6.771	21.159
4.655	10.156
1.27	9.31
3.597	13.33
10.58	5.29
7.829	18.831
6.983	11.426
5.29	1.481
3.809	15.446
2.116	4.655
79.773	2.116
12.484	14.388
42.743	2.751
12.908	11.426
372.628	8.04
764.089	4.867
7.194	13.753
5.925	3.597
9.31	6.136
4.02	10.156
37.665	16.716
2.116	10.791
12.273	14.6
2.962	16.081
6.56	1.27
2.116	16.716
5.502	12.484
32.798	1.904
307.667	2.116
1.904	12.061
6.136	2.962
1.481	1.904
2.539	10.156
9.945	19.043
75.965	13.753
66.231	3.174
6.56	6.348
9.099	1.058
12.273	13.119
12.696	4.443
12.061	12.484
1.058	17.139
5.925	11.849
5.29	17.139
8.676	6.136
40.416	7.617
2.751	9.521
10.368	6.136
2.962	6.771
1.693	4.443
4.02	8.464
5.29	13.753
18.621	1.481
9.734	7.194
5.925	3.809
22.641	1.481
4.655	12.695
22.43	28.564
5.29	1.693
80.408	7.194
2.328	25.602
33.433	7.829
7.829	2.116
80.197	25.602
2.751	12.484
3.597	10.579
5.29	11.849
48.457	5.924
12.061	7.194
1.904	5.29
11.215	16.716
1.058	16.292
6.983	6.771
1.058	4.867
4.444	2.327
4.02	3.809
13.754	3.597
5.502	4.02
38.3	13.119
3.597	4.02
1.27	12.272
13.119	1.904
1.693	1.27
1.058	8.04
13.331	20.101
18.832	1.481
95.855	12.695
2.116	1.904
2.962	8.887
16.716	4.443
22.006	1.27
3.809	7.829
4.02	3.597
7.829	2.116
5.29	16.504
4.232	11.849
1.904	7.617
2.116	7.829
3.809	6.982
6.56	5.078
19.89	1.27
6.771	16.292
11.215	11.214
5.713	7.617
3.174	12.907
3.597	1.693
43.59	11.214
9.31	6.559
1.481	5.29
1.904	11.849
5.925	16.504
2.962	9.521
2.116	15.446
5.29	8.887
1.27	13.965
5.29	1.481
1.904	13.753
10.368	8.464
2.751	4.02
11.85	1.693
3.597	10.579
8.887	6.982
11.638	15.446
1.058	6.771
19.256	5.29
2.751	17.562
33.01	3.385
1.27	4.655
5.502	5.924
22.218	3.385
6.56	5.924
12.484	10.579
19.679	7.617
24.122	10.791
2.539	11.003
6.771	1.904
1.481	4.232
1.481	3.809
91.2	16.292
1.27	2.539
1.058	13.33
3.597	18.831
3.386	17.773
8.252	17.985
5.078	3.174
6.348	6.348
13.119	4.02
3.174	4.867
4.867	3.809
1.058	1.27
19.679	11.849
3.597	5.29
2.751	11.849
5.502	6.982
4.444	2.539
8.252	5.713
4.232	4.02
3.174	3.174
4.444	1.904
2.751	6.136
2.751	1.481
1.058	3.597
3.174	21.37
4.867	4.02
25.604	1.058
1.27	40.625
1.058	6.348
4.655	5.501
8.887	10.368
1.27	5.078
1.693	17.773
12.908	2.962
2.751	1.058
2.962	22.64
35.76	5.29
1.693	2.116
1.693	1.27
2.328	1.693
23.911	9.733
3.174	2.116
1.058	3.174
9.734	14.388
11.215	6.136
1.058	6.136
12.696	9.733
1.481	3.597
1.27	1.904
6.136	9.733
9.31	12.907
1.481	2.116
14.177	5.501
1.693	13.119
51.207	1.481
1.693	1.27
2.328	7.406
19.89	8.04
1.27	4.655
2.539	9.098
4.232	14.6
3.597	2.539
37.03	7.829
4.232	20.524
2.116	40.413
1.481	8.887
1.481	1.693
22.641	18.62
1.27	4.655
1.904	6.982
2.962	1.904
12.696	1.058
9.099	7.406
3.597	40.837
10.58	4.02
4.02	2.327
3.597	4.443
1.904	9.945
1.481	4.655
10.157	20.313
1.904	7.617
8.252	5.501
4.232	2.327
1.058	15.658
1.058	7.194
2.539	25.814
1.693	21.159
3.809	3.174
9.31	1.481
8.464	2.751
1.27	8.675
4.02	10.791
2.539	8.252
5.29	2.327
10.58	1.481
1.27	4.02
1.058	5.29
6.771	1.904
1.481	2.116
1.481	8.464
6.983	9.521
6.771	1.481
5.29	19.466
6.983	2.539
9.945	30.892
4.655	2.962
2.328	25.814
1.904	6.771
1.481	6.559
2.962	1.27
11.426	15.234
88.661	10.579
5.925	24.544
1.693	35.335
1.904	5.924
4.444	8.04
1.058	9.31
1.058	9.31
3.386	6.136
3.809	20.313
3.174	16.504
1.481	4.443
1.693	2.327
38.934	6.348
5.925	5.078
1.904	1.058
1.693	17.139
14.177	10.156
12.061	12.695
1.693	10.368
5.713	4.443
16.716	9.31
1.058	2.116
3.597	8.675
6.983	11.637
2.328	14.811
11.85	11.849
1.904	2.327
2.328	2.539
1.904	5.924
7.829	6.348
10.157	6.559
6.136	12.907
8.041	17.35
5.29	10.579
4.232	11.637
3.809	2.116
10.792	25.602
2.962	13.753
32.163	7.406
8.252	1.481
4.232	12.061
3.597	19.889
5.502	7.194
5.078	9.733
4.867	12.907
2.962	12.695
2.751	11.003
1.693	38.509
5.29	4.443
3.809	1.27
1.693	1.481
4.867	15.023
4.655	7.829
7.618	4.02
37.242	6.348
1.481	16.927
1.058	5.29
6.56	6.136
1.693	17.773
1.693	3.597
11.85	18.408
2.116	9.098
2.751	3.385
2.116	1.481
2.751	5.078
14.177	22.005
2.751	16.292
3.597	15.446
8.676	3.597
1.904	15.869
1.058	2.539
1.904	19.466
1.693	12.907
2.751	11.637
4.444	1.27
1.27	6.771
1.27	8.04
3.597	29.411
6.136	5.501
6.56	9.31
1.058	7.194
2.328	21.582
4.655	1.481
2.116	15.023
2.539	6.136
6.983	5.713
1.693	17.35
2.328	9.733
3.597	27.083
2.116	2.751
1.27	4.232
1.693	5.924
1.058	15.869
6.348	1.693
3.809	22.852
7.406	16.927
2.539	6.771
5.925	32.373
2.962	2.962
1.058	1.904
4.867	1.481
3.174	11.214
4.232	2.116
2.116	18.62
7.194	12.061
10.58	4.655
2.962	19.255
3.597	12.061
17.351	2.751
1.693	15.234
12.908	8.464
6.771	5.924
4.444	2.751
4.867	2.116
1.481	5.713
1.693	15.023
1.481	20.736
5.713	1.27
5.502	12.061
8.041	1.693
2.962	2.327
3.809	3.385
1.481	4.232
1.27	6.982
1.058	2.116
1.27	14.811
1.693	13.965
3.809	9.945
1.058	13.965
1.693	21.37
2.962	2.539
1.481	4.443
1.904	16.292
1.481	26.66
1.27	7.406
1.058	4.443
1.058	1.481
2.116	14.6
3.174	5.501
2.116	2.962
7.406	9.733
3.174	28.353
2.116	2.962
4.655	2.539
3.597	15.234
6.771	2.327
1.058	16.504
2.328	9.098
3.597	2.539
3.597	1.481
1.27	5.713
2.962	6.348
2.751	1.27
1.904	1.27
1.27	2.327
9.31	3.597
9.945	9.098
1.693	1.904
6.56	7.829
2.116	2.962
1.481	48.031
2.751	2.751
2.116	20.313
2.328	6.136
4.655	6.771
5.078	1.693
3.174	8.887
5.713	8.464
1.693	51.416
7.618	2.539
1.27	2.327
9.945	2.116
3.174	2.751
1.27	5.713
2.539	2.751
6.56	6.136
5.29	1.27
1.481	15.446
2.751	1.058
1.693	6.348
5.502	1.27
1.481	3.809
2.539	3.174
1.27	2.327
27.72	1.904
5.925	12.061
1.904	1.481
1.481	9.31
2.539	3.809
2.962	1.058
9.099	14.6
4.867	3.174
1.693	1.27
2.116	11.426
6.56	9.521
7.829	3.809
1.904	4.867
1.693	6.136
2.116	8.887
5.078	2.116
2.962	1.481
4.444	1.058
9.734	3.809
3.386	9.31
3.809	4.655
1.27	1.693
32.375	9.098
4.232	2.962
2.116	1.693
121.459	1.904
4.232	4.443
16.928	3.809
1.481	24.544
1.693	2.116
3.597	4.655
1.693	2.539
1.27	3.597
1.058	3.809
1.058	4.02
1.27	1.27
4.232	5.713
3.174	10.579
2.751	12.484
4.02	17.35
1.904	6.136
6.771	2.962
2.328	4.867
2.116	7.617
1.693	1.481
1.904	1.058
4.02	1.481
3.386	1.693
6.348	1.693
3.174	4.443
2.962	3.809
2.751	12.061
1.904	30.892
7.829	1.904
3.809	28.564
1.481	20.524
20.314	23.275
45.706	1.693
1.27	1.693
1.481	5.924
1.693	15.869
40.204	1.27
1.904	7.194
1.693	5.501
52.054	4.443
4.867	5.29
1.058	2.962
2.751	2.327
1.904	6.559
2.116	6.348
4.444	22.428
1.058	2.962
2.328	4.232
9.31	1.904
4.655	11.003
6.56	4.655
1.058	9.733
1.904	1.058
1.481	2.327
1.481	3.597
28.778	2.116
5.502	1.058
1.058	3.597
2.962	4.443
9.31	1.481
3.174	4.232
2.962	1.27
3.809	5.078
1.693	25.391
2.751	1.904
3.597	4.02
1.058	1.27
6.771	1.058
4.02	5.29
1.693	1.27
1.27	1.058
2.751	1.481
9.31	5.078
15.87	2.327
4.232	26.449
1.058	19.043
1.058	1.904
4.867	2.962
1.904	1.904
11.85	9.31
1.481	1.904
6.56	23.698
55.439	1.693
1.904	24.121
2.116	1.693
3.809	13.542
1.481	3.385
25.18	10.368
19.89	1.481
3.174	36.393
5.078	2.327
33.433	4.443
2.962	1.27
6.771	1.27
9.099	1.481
25.604	2.116
4.02	6.982
2.962	5.924
12.908	1.693
4.655	2.751
1.058	3.809
16.716	1.058
4.444	2.751
4.232	2.327
4.02	26.237
1.481	7.406
3.809	898.618
2.328	17.35
3.174	1.27
1.481	39.144
5.713	452.165
2.539	389.323
1.693	25.179
1.481	122.298
1.27	46.126
2.539	2.116
2.328	157.634
3.386	1.27
1.481	5.078
4.867	42.529
2.751	2.539
1.058	1.481
2.962	59.88
6.771	30.257
4.655	8.887
1.481	27.718
21.795	1.693
1.693	123.991
1.904	48.877
1.27	10.368
1.481	6.136
4.02	1.27
2.328	125.684
1.27	5.29
2.116	45.915
60.095	6.136
65.385	16.504
2.539	1.904
2.539	1.058
2.539	2.751
1.904	5.924
74.907	3.809
1.27	13.542
1.481	10.156
1.904	12.907
1.27	8.04
1.904	8.252
18.409	17.139
10.157	15.234
1.058	2.327
1.27	22.428
2.328	73.633
34.279	2.116
6.136	79.134
1.481	3.809
1.904	2.751
5.29	61.149
1.058	30.469
4.444	41.048
1.481	10.156
1.27	9.31
3.386	4.02
9.099	3.809
1.058	1.904
32.163	2.751
31.74	4.02
1.481	1.481
6.348	5.078
2.751	1.904
4.444	1.693
1.058	7.406
1.481	2.751
2.539	26.872
1.058	1.27
2.751	109.815
2.962	27.718
2.116	107.91
4.02	2.539
1.058	1.693
8.252	99.235
1.481	1.27
5.502	6.559
1.481	3.597
4.867	2.962
25.18	1.481
3.174	2.539
2.962	12.695
1.27	75.114
4.867	119.759
1.058	1.058
4.02	1.904
4.867	1.904
6.983	2.327
3.174	11.849
2.328	16.292
2.116	2.539
9.31	120.394
4.02	57.975
3.386	3.385
1.27	30.046
1.693	11.849
4.232	9.098
2.539	4.443
1.27	2.116
1.058	3.597
11.215	10.791
1.058	8.252
1.058	9.521
10.368	8.252
1.904	14.176
6.136	46.973
2.962	648.097
2.539	1.058
3.386	17.35
1.904	9.945
1.058	1.904
1.904	1.27
4.655	6.771
4.867	2.327
2.328	183.024
10.58	1.058
2.751	17.562
23.276	4.655
15.87	1.058
7.406	31.315
4.02	14.176
22.641	9.521
2.539	2.116
1.058	6.348
7.194	3.809
4.655	14.176
2.116	7.617
2.539	13.33
1.481	8.887
1.693	32.585
1.904	1.27
2.116	11.849
8.252	2.539
1.058	16.504
1.27	6.771
3.386	1.27
6.771	1.058
1.693	18.408
2.116	6.136
1.481	4.655
4.444	9.945
20.525	7.194
5.078	8.887
3.809	96.273
5.502	70.671
1.904	67.708
2.116	46.126
1.904	4.02
2.116	1.058
3.809	3.174
2.539	2.116
2.751	55.859
3.174	1.058
18.409	9.733
7.829	30.892
1.481	77.442
6.56	4.655
1.693	9.945
2.962	6.136
5.078	82.096
2.116	1.27
3.809	72.787
1.27	4.867
1.904	8.252
1.904	1.27
4.444	2.751
2.116	6.136
6.983	39.356
1.481	2.327
6.771	17.139
1.27	51.204
2.539	4.02
4.02	3.174
1.27	67.285
1.27	5.29
3.174	2.962
2.539	58.187
2.962	3.809
1.481	2.327
2.539	4.655
14.177	3.809
1.481	5.713
1.27	973.943
1.693	16.504
16.716	13.753
36.395	4.443
5.078	2.539
1.058	1.481
3.174	4.443
1.693	3.809
1.904	2.751
1.058	1.27
2.751	24.967
1.481	2.116
9.945	1.058
4.867	7.406
32.798	112.565
2.751	6.559
3.174	4.867
4.02	2.962
1.27	12.272
1.481	2.751
1.904	1.693
1.904	12.695
15.87	1.27
2.328	106.429
1.693	1.904
2.962	2.327
2.116	9.521
8.041	2.962
5.925	2.327
1.481	1.904
4.655	10.579
4.867	2.327
1.058	3.809
1.693	5.078
1.481	1.693
1.058	1.481
17.563	3.809
1.481	2.962
1.27	3.809
1.27	3.597
6.56	100.928
24.969	4.655
2.328	3.809
4.444	10.579
3.386	5.713
1.481	1.904
1.904	2.327
1.693	41.471
10.58	1.058
1.904	3.597
3.386	2.751
5.29	1.693
4.867	5.29
5.713	11.637
1.693	4.02
29.624	3.174
2.539	1.481
10.792	4.655
7.406	1.904
4.444	2.751
12.908	111.507
2.962	1.693
1.693	1.904
2.751	1.27
5.502	67.285
1.904	2.751
7.829	280.144
3.174	62.419
5.925	1.693
2.116	3.597
3.597	3.385
2.751	2.539
1.27	2.962
4.655	3.809
8.464	49.935
5.925	2.962
3.809	3.809
1.693	4.655
5.925	1.693
7.194	1.904
2.539	134.782
2.539	23.91
3.174	18.408
29.201	1.058
6.348	1.27
2.751	18.197
2.539	13.119
22.641	27.083
2.328	2.539
3.597	1.058
1.27	2.539
5.925	1.693
5.078	4.443
4.02	1.058
4.655	96.485
4.444	32.796
1.693	1.904
8.041	1.693
8.041	88.656
1.058	3.174
4.867	158.057
2.116	5.924
14.6	46.55
4.232	7.829
1.058	4.443
2.751	7.829
2.328	1.058
19.256	1.27
59.037	14.176
2.539	1.481
13.966	20.947
4.02	6.348
1.058	1.27
4.655	33.008
8.887	105.583
2.539	2.539
2.328	95.85
2.328	44.645
2.751	7.829
13.542	1.481
7.406	1.481
2.116	1.904
3.597	6.771
23.911	7.194
2.962	5.924
9.522	1.904
8.252	8.04
3.174	2.962
1.904	2.751
2.751	1.27
3.174	17.985
1.693	7.617
1.27	1.904
2.962	10.579
1.693	4.867
2.539	2.962
2.328	7.194
2.962	7.829
1.27	5.078
5.925	3.809
5.29	102.621
16.928	1.693
6.348	1.27
1.27	1.058
1.904	1.481
6.136	99.024
1.693	1.27
2.328	1.481
2.328	1.058
1.058	5.713
6.771	2.116
1.058	2.751
1.693	2.539
2.539	11.637
8.887	1.481
21.583	4.655
3.174	90.772
3.386	8.887
1.27	1.481
1.27	1.481
1.481	65.804
4.232	5.501
20.948	2.116
2.539	7.194
29.836	1.058
1.27	2.327
1.27	1.481
4.867	2.962
1.693	3.174
3.809	3.809
1.27	1.904
2.328	5.924
1.693	1.481
5.502	2.751
1.27	14.6
1.27	2.539
1.904	2.539
10.792	10.791
1.27	6.771
2.539	5.501
1.27	17.139
1.481	19.466
4.232	79.769
6.56	1.693
1.481	2.539
5.502	3.809
1.481	169.271
4.655	5.29
5.925	2.751
5.078	8.675
24.969	2.962
6.771	3.174
2.751	2.327
4.444	2.116
5.078	9.733
3.597	20.101
7.829	4.655
2.116	1.904
1.058	3.385
7.618	10.579
7.618	54.167
1.481	6.771
1.058	3.174
1.693	1.693
4.444	1.693
17.351	28.988
6.983	4.443
3.386	1.693
1.904	4.02
20.314	4.655
2.116	1.481
40.204	1.058
4.655	5.29
19.679	15.023
2.962	30.257
3.597	1.27
30.47	7.406
2.539	1.904
2.116	1.481
7.618	5.924
18.409	1.904
10.368	1.27
6.771	6.982
2.962	6.559
59.883	1.481
2.328	4.655
1.693	13.33
5.29	2.539
1.904	2.116
2.116	106.218
2.962	252.849
3.597	9.733
1.904	64.323
5.078	29.834
3.809	3.809
2.962	5.078
4.867	12.907
11.638	1.27
2.539	13.33
1.27	2.116
5.078	1.904
3.386	5.078
1.27	1.058
1.058	1.481
1.904	1.27
2.962	7.194
1.904	2.751
5.713	1.481
38.511	1.693
3.386	1.27
4.232	15.658
5.713	4.232
1.058	6.771
2.328	8.252
[truncated: 25,379 more rows]

## Sheet: Supp. Figures 1
Figure S1
A-C
Time (minutes)	WT - Glucose						WT - Glutamin						WT - Palmitate						CD37KO - Glucose						CD37KO - Glutamin						CD37KO - Palmitate
1.30832	50.2371	59.6685	82.7273	55.3043	74.3603	53.9331	50.3766	43.1961	34.1009	45.6977	54.293	45.5166	48.053	66.4178	54.3073	58.9385	52.5292	59.6747	37.42	44.6504	44.1228	52.4039	51.9396	49.4016	43.6691	51.0469	40.1571	44.03	47.1238	46.9951	59.5481	57.6298	59.7805	56.1094	60.6452	52.2335
7.85591	52.8825	61.5406	85.1103	58.4487	74.0285	54.3595	52.7272	45.315	35.1258	47.61	54.1172	46.8895	51.21	59.6691	56.8089	65.5013	54.7522	65.7268	38.5049	45.9066	46.2379	53.7313	52.9793	53.4369	44.0999	51.7362	41.1025	44.9921	47.119	48.7991	60.1063	59.3124	60.8557	57.3688	61.9895	53.5792
14.3585	54.7788	63.794	86.5036	60.2773	76.0271	55.806	54.684	47.1782	36.4176	48.5478	54.6283	47.6109	53.1054	61.6247	58.2118	68.4481	55.0017	67.871	39.8812	46.5156	46.8587	54.6818	54.813	56.6095	45.0421	53.0509	41.8473	45.784	47.797	49.6849	61.3934	60.3863	61.7944	58.1786	63.7157	54.9068
20.9053	56.1486	65.1676	88.0574	62.0495	76.9457	56.3928	55.8416	48.2622	36.8276	49.4476	55.9076	48.3871	54.5781	61.5089	59.4454	54.0306	56.4829	69.5901	40.9427	47.1627	47.5812	55.1152	55.9003	58.4633	45.4484	53.9163	42.0401	46.537	48.8167	50.2867	62.0025	60.9511	62.1429	59.1101	64.4967	55.5252
27.5192	77.7168	66.7109	89.9353	108.323	80.6516	58.0243		49.4866	37.617	51.0884	57.2184	48.9838	55.5516	63.3392	61.2391	66.8606	57.8771	72.5012	41.6991	47.9452	48.5845	55.8122	56.3248	59.5481	46.3479	54.7377	43.212		50.4067	51.4275	63.7996	62.5254	63.6348	60.0297	65.5136	57.4545
34.0419	71.713	67.9015	90.6842	95.932	78.319	59.0109		50.6033	38.0302	51.4073	58.6258	49.6629	56.9126	64.5534	62.4778	78.0337	58.8276	72.4381	42.2251	48.6442	48.72	56.9069	57.8803	59.3086	46.7747	55.7483	43.4798		51.5164	51.5757	64.3055	63.1532	64.2876	60.3909	66.7583	57.4316
40.5819	69.8317	69.4569	92.5921	90.2875	80.4154	59.9591		51.3415	38.8238	52.7646	60.3113	50.7378	57.7486	66.1128	63.8339	75.7697	60.4421	70.0682	42.8409	49.3374	49.7097	57.5847	58.9478	65.4487	47.2248	56.5981	44.3426		52.4508	52.9108	64.9388	64.1927	65.6154	61.7666	67.4513	58.4295
47.1311	69.0532	70.6222	93.8471	86.2113	80.7164	61.2022		52.8796	39.5617	53.7262	61.5981	52.4626	58.5509	67.1625	65.0894	67.4896	61.397	72.4377	43.5918	50.0647	50.5546	58.8543	59.6171	67.5816	48.0981	57.515	44.8387		53.2104	53.1585	65.6578	65.3091	66.371	62.4718	68.5502	60.1387
53.6487	68.071	71.7538	95.6441	83.1606	81.7655	62.0573		53.3198	40.0522	54.4375	62.5337	53.6165	60.0472	68.0935	66.579	82.2664	62.9577	74.9543	44.189	50.7457	51.7672	59.5495	60.6549	66.4757	48.5476	57.92	45.6912		53.9358	54.3094	66.4544	65.9196	67.142	63.3475	69.192	60.6626
60.2359	67.7803	72.545	97.4821	81.0716	83.0908	62.7206		54.4716	40.9444	55.6535	63.9324	54.7231	60.3732	69.4733	67.631	83.3253	64.6482	77.4267	44.6766	51.7751	52.3903	60.1947	61.4379	68.4827	49.3575	59.1711	46.1532		54.7227	54.9463	67.4738	67.0086	68.1788	64.0639	70.4157	62.028
66.8602	90.5679	78.6927	50.3199	109.851	41.7327	67.5011	26.6273	40.993	13.1832	53.2676	74.3915	58.3727	68.5866	70.1628	66.3705	54.4742	54.5144	83.4927	30.9385	47.3283	48.9608	52.6977	58.8941		40.3304	57.3018	43.3273	20.851	54.4486	53.9204	63.3955	70.0557	63.739	58.3841	52.3905	50.7185
73.4101	90.825	88.8187	91.5486	106.002	74.4277	74.9467	33.5339	52.3988	29.4026	64.5501	77.3939	66.7146	74.8405	78.0112	77.2074	88.3817	68.2929	90.7515	42.0922	58.0701	54.7256	65.4121	69.8201	35.7973	52.9379	68.4794	50.518	25.8288	62.3696	62.8731	76.8759	80.7155	78.2361	67.2709	68.6939	62.5856
79.9317	94.1179	94.8658	116.09	107.745	98.4701	83.5622	36.9454	64.697	43.782	74.4363	82.3793	73.2239	80.6278	89.5872	86.4529	91.814	79.5109	98.2441	50.9906	66.5333	62.7521	74.9484	77.5852	58.8746	60.7824	76.8141	57.5532	29.1059	68.6873	69.2523	86.0985	87.5421	88.3758	77.6441	82.3703	72.981
86.571	95.2164	95.6975	107.943	108.195	97.5801	67.0005	45.7323	76.9844	54.8133	67.8507	86.6043	59.749	89.5118	76.3158	69.1982	91.4636	76.2266	79.2998	53.1406	67.6574	64.5086	65.9038	66.6878	56.7668	60.8449	86.7359	59.7379	32.1031	56.7129	59.5508	84.4124	93.0565	93.1365	73.7719	75.8235	58.4662
93.0934	94.3941	94.1602	115.706	106.487	105.08	69.4834	45.5552	76.2755	55.6333	67.1473	81.0589	61.7871	83.6777	79.7663	71.0481	90.7334	75.0212	81.6925	54.1367	68.9177	63.9774	66.9891	69.3087	60.3899	62.1857	86.2942	59.1851	32.8159	58.8323	59.5981	84.3762	92.1583	93.2133	73.0928	75.7044	63.1845
99.6512	92.802	94.1569	122.368	106.545	108.934	73.1375	45.3395	77.9504	56.2319	70.2259	80.7099	64.7194	83.6084	83.8144	74.4134	92.546	75.6828	85.7097	54.69	70.4068	65.2876	68.8688	71.8608	66.2544	63.3785	85.5789	59.0162	33.4331	62.3126	61.7386	85.7066	91.6839	92.9386	73.9126	77.9588	67.1435
	WT - Glucose						WT - Glutamin						WT - Palmitate						CD37KO - Glucose						CD37KO - Glutamin						CD37KO - Palmitate
Substrate induced ECAR	13.6982	8.1396	9.10066	23.2227	6.19047	6.47396		6.63856	4.06245	6.0706	7.80373	5.97152	6.69259	7.30889	8.27778	15.0338	7.58873	7.21023	4.37623	4.33352	4.67807	5.0234	6.00576	11.3434	3.80427	5.30089	3.89772		6.04538	4.54786	5.36126	5.86246	5.63293	5.07523	5.98532	6.27271
	WT - Glucose						WT - Glutamin						WT - Palmitate						CD37KO - Glucose						CD37KO - Glutamin						CD37KO - Palmitate
Reserve	39.5342	31.1708	28.782	46.8171	28.1977	14.3544		30.1516	19.4359	19.8728	27.9067	14.456	32.6348	19.0313	13.3979	28.921	20.2313	14.5047	14.2129	22.4657	17.6986	12.7445	14.7216	4.96711	17.2729	33.3019	17.6498		11.3751	10.7056	23.6643	32.0829	31.4985	15.3733	13.095	8.26102
D-F
Time (minutes)	OciLy1 WT - Palm						OciLy1 CD37KO - Palm							J	NT			Glc			Glc+2DG
1.30806	61.7525	59.9762	55.4962	56.4254	61.0421	61.8677	70.8093	69.0732	68.1354	65.1286	65.0847	64.0041		OciLy1 - WT	490942	536387	917119	1064309	1054278	1444923	409266	414333	475609
7.82393	54.3848	53.9559	50.0675	49.5783	54.4094	54.9456	62.9148	61.7789	60.1846	57.9189	57.744	58.3487		OciLy1 - CD37KO	652781	623982	718059	920311	962897	1018194	705878	587488	693276
14.3437	52.9232	51.9056	47.6064	46.7295	51.6223	51.9992	60.4648	57.259	58.0269	55.801	54.2896	54.9772
20.8713	51.7707	50.8447	45.7017	45.2923	48.8992	50.9626	58.4472	57.5332	56.8593	54.2014	53.1937	54.7274
27.4989	50.2459	50.0469	44.9565	45.0509	48.7615	50.0217	58.5667	56.2094	55.9031	52.9356	52.1005	54.3431
34.0276	48.2808	48.9113	44.2189	44.9794	47.2568	49.7849	57.6163	55.8343	55.793	52.695	51.2585	54.5161		K
40.5567	47.2249	47.6426	43.933	42.9667	48.6472	48.6362	57.554	54.3004	55.8414	51.9823	50.3304	52.9577		OciLy1	BSA						Palmitate
47.0892	45.788	46.7807	43.3844	42.5252	48.9611	47.6847	55.8693	54.6994	54.6477	50.8271	50.2661	52.9763		WT	112797	211114	232339	246980	206565	295909	329682	323957	368246	162828	254701	216534
53.6222	45.1203	46.3102	42.0708	42.38	50.0151	46.845	55.7017	53.8452	55.3276	50.3912	48.8488	51.9836		CD37KO	214433	254570	237570	147379	279932	315446	484901	342974	392101	408486	405746	245484
60.168	45.0509	45.7883	41.5705	41.6244	47.7527	45.4637	54.5178	52.4731	54.1863	49.831	48.1547	52.7692
66.7998	30.1158	28.4653	25.3176	25.6655	29.3723	29.9113	33.0942	29.1945	32.3957	29.2372	27.3193	31.5365		L
73.3399	32.334	30.7046	26.7834	27.1783	31.4867	30.7616	34.3511	30.1397	33.0484	30.5053	28.8748	32.2375		ATP (FC CPS)	BJAB CD53KO
79.8786	33.1613	32.2653	28.1021	28.4652	32.4781	31.211	35.0895	31.84	33.9712	32.0254	28.5408	33.2365		NT	1.65917	0.761222	0.579605
86.5154	88.5361	90.8345	87.3628	87.7096	99.8373	102.783	112.603	117.018	110.375	106.663	105.076	95.1229		Palmitate	1.76575	0.56282	0.259235
93.0511	57.8712	63.3187	58.9844	59.3797	65.9991	66.9316	84.0628	83.6006	80.8525	79.5219	81.5535	74.4176		Glucose	1.87034	0.799723	0.394052
99.5904	48.917	53.1614	47.8035	48.1771	53.9491	53.755	67.5782	65.4186	65.8375	64.3607	66.4911	62.9261
106.241	17.2989	16.7182	12.073	11.8657	15.952	15.5478	15.3339	13.9795	16.5588	14.3401	12.7151	16.7803
112.791	15.7509	15.5671	11.7694	11.3154	15.9007	15.3763	16.683	14.6043	16.201	13.5588	11.6457	16.3608
119.332	16.5182	15.5576	11.8969	12.4213	15.5903	14.8749	15.7226	14.0826	15.3693	12.8199	11.1292	16.5053
Substrate induced OCR	-7.70651	-5.94236	-5.44996	-5.02352	-2.73397	-5.97131	-5.24604	-5.18445	-3.63638	-5.62405	-5.9859	-3.44143
Spare Respiratory Capacity	35.5099	38.5991	39.5709	40.5096	48.1937	50.1476	51.9946	58.1606	52.0178	50.6891	49.9997	39.1051

## Sheet: Supp. Figures 2
Figure S2
A
Weight (grams)	Male				Female
WT	30	24	26	28	18	20	20	22
KO	28	28	26	26	20	20	20	18
B
%Composition Lipid Species	CE	CER	DAG	FFA	HCER	LPC	LPE	GPL (PA, PC, PE, PG, PI, PS)	SM	TAG
Spln_WT_1.1	0.8233	1.0727	0.313	7.8065	0.5912	0.6784	0.284	75.2557	12.8739	0.1826
Spln_WT_1.2	0.8277	1.3259	0.3196	6.06	0.7007	0.8747	0.3403	77.9607	11.2966	0.1634
Spln_WT_1.3	1.1766	1.2925	0.3247	9.5193	0.6085	0.8958	0.3655	72.3629	13.1142	0.2005
Spln_WT_2.1	0.40726	0.529862	0.762116	16.9263	0.42829	1.05683	0.394812	74.1631	4.88363	0.447841
Spln_WT_2.2	0.433516	0.526065	0.867321	14.1793	0.441051	1.06203	0.392552	76.3462	5.2885	0.463463
Spln_WT_2.3	0.355924	0.516967	0.803153	13.1927	0.386206	0.802042	0.289632	78.1978	5.06503	0.390524
Spln_CD37KO_1.1	1.0524	1.2963	0.3021	9.7596	0.584	0.9212	0.322	73.169	12.2703	0.1772
Spln_CD37KO_1.2	1.1434	1.2844	0.3079	7.687	0.6463	0.7458	0.2921	74.881	12.7083	0.1651
Spln_CD37KO_1.3	1.8291	1.3169	0.3321	9.312	0.5723	0.8708	0.3184	71.3391	13.7503	0.2148
Spln_CD37KO_2.1	0.314778	0.499816	0.764424	13.7002	0.378151	0.589841	0.239261	78.174	4.92971	0.409875
Spln_CD37KO_2.2	0.370629	0.706908	0.929201	11.541	0.47303	0.654464	0.251724	78.8641	5.79613	0.412813
Spln_CD37KO_2.3	0.392245	0.702475	0.828986	12.3789	0.656666	0.532096	0.214171	78.1735	5.64904	0.47193
%Composition LCFA	FFA(FA12:0)	FFA(FA14:0)	FFA(FA14:1)	FFA(FA15:0)	FFA(FA16:0)	FFA(FA16:1)	FFA(FA17:0)	FFA(FA18:0)	FFA(FA18:1)	FFA(FA18:2)	FFA(FA18:3)	FFA(FA18:4)	FFA(FA20:0)	FFA(FA20:1)	FFA(FA20:2)	FFA(FA20:3)	FFA(FA20:4)	FFA(FA20:5)	FFA(FA22:0)	FFA(FA22:1)	FFA(FA22:2)	FFA(FA22:4)	FFA(FA22:5)	FFA(FA22:6)	FFA(FA24:0)	FFA(FA24:1)
Spln_WT_1.1	0.679178	2.38725	0.338206	5.76577	36.799	1.89313	1.54992	24.1007	5.4557	4.9843	0.450999	0.136962	1.39546	0.528823	0.839088	0.878685	4.58353	0.317979	1.09363	1.44471	0.316608	0.710182	0.582648	1.14541	0.59655	1.02559
Spln_WT_1.2	0.718655	2.47405	0.34797	6.85414	34.4273	2.25732	1.61907	22.1239	5.93808	6.25242	0.509367	0.158466	1.18685	0.534542	1.02305	1.07529	5.2611	0.310379	1.10408	1.3117	0.340728	0.794054	0.617828	1.24462	0.605326	0.909757
Spln_WT_1.3	0.800429	2.54168	0.339244	6.64837	33.6041	2.0995	1.67409	20.2958	6.3869	6.57568	0.532144	0.170506	1.14716	0.629969	1.12204	1.24894	6.53089	0.34003	1.11768	1.40707	0.335119	0.859602	0.68556	1.23754	0.673102	0.99691
Spln_WT_2.1	0.486	1.9583	0.1994	1.6322	42.7663	1.8752	1.5462	24.2753	7.3932	5.5218	0.3903	0.0498	0.8262	0.3701	0.6391	1.0074	3.5116	0.2674	0.7551	0.6621	0.1607	0.6527	0.7995	1.5908	0.3192	0.3441
Spln_WT_2.2	0.4687	2.0793	0.1855	1.9842	40.8397	1.9393	1.667	21.3958	7.4378	6.5443	0.3712	0.0471	0.5757	0.4025	0.8585	1.2841	4.839	0.4171	0.6023	0.5728	0.2262	1.1447	1.1335	2.2644	0.3508	0.3685
Spln_WT_2.3	0.4514	1.9473	0.1732	1.639	42.6155	1.785	1.5803	24.7344	6.8574	5.0519	0.3628	0.0432	0.7235	0.3342	0.5408	1.0375	4.3656	0.2953	0.687	0.7202	0.1656	0.6497	0.8957	1.6304	0.2943	0.4189
Spln_CD37KO_1.1	0.763573	2.52956	0.467553	5.03801	35.7234	2.31151	1.65839	23.6743	6.04767	5.56502	0.493801	0.138789	1.314	0.54597	1.02698	0.960533	4.20486	0.329419	1.20742	1.47779	0.352059	0.775645	0.664417	1.12278	0.616302	0.990227
Spln_CD37KO_1.2	0.759661	2.3836	0.434543	5.99332	34.3505	2.03656	1.57109	21.1157	6.14688	6.36879	0.496792	0.158624	1.09925	0.577733	1.11362	1.21051	6.21496	0.351716	1.14164	1.33484	0.339026	0.988097	0.782487	1.41715	0.673823	0.939053
Spln_CD37KO_1.3	0.732154	2.36824	0.371689	3.98004	36.0739	1.8816	1.52174	22.4635	6.88978	6.47245	0.550198	0.134004	1.20879	0.649315	1.2657	1.00552	4.40631	0.36256	1.1377	1.37884	0.411467	1.10023	0.729522	1.24288	0.654739	1.00715
Spln_CD37KO_2.1	0.521	1.8651	0.1934	1.679	41.5683	1.4661	1.5691	24.859	6.0122	4.6113	0.3209	0.0465	0.8133	0.2844	0.5827	1.1751	6.5178	0.2572	0.885	0.7256	0.1309	0.718	0.9154	1.4938	0.3348	0.4541
Spln_CD37KO_2.2	0.5518	2.3406	0.2058	1.7588	43.058	1.8005	1.858	22.3723	7.3275	5.1902	0.3141	0.0373	0.7543	0.3999	0.7516	1.1634	4.6134	0.3273	0.6241	0.4718	0.2042	0.7761	1.0107	1.5401	0.3005	0.2475
Spln_CD37KO_2.3	0.627	2.0659	0.2174	1.8212	41.4257	1.7014	1.839	22.5158	7.4283	5.5155	0.4423	0.0647	0.7999	0.4166	0.7417	1.2866	3.8497	0.3479	0.9788	0.9997	0.2224	0.688	1.0438	1.6552	0.6633	0.6423

## Sheet: Supp. Figures 3
Figure S3
A-I	Same data as main figure 3

[truncated: 4 more sheets: Supp. Figures 4, Supp. Figures 5, Supp. Figures 6, Supp. Figures 7]
